# Supplementary material for: Assessment of Genetic Correlation between Bacterial Cold Water Disease Resistance and Spleen Index in a Domesticated Population of Rainbow Trout: Identification of QTL on Chromosome Omy19
Source: PLoS One. 2013 Oct 9;8(10):e75749. doi: 10.1371/journal.pone.0075749 (PMC3794016; doi:10.1371/journal.pone.0075749)
Supplement: File S2 — Data S1–S4. Complete dataset of BCWD resistance and spleen-index phenotypes from five year-classes of rainbow trout (Data S1). Complete dataset of spleen index values of fish used in QTL analyses (Data S2). Summary of BCWD phenotype data used in QTL analyses (Data S3). Combined genetic map for SI and BCWD QTL maps listing Omy Chr, markers, recombination and chromosome location in relative distance, cM (Data S4). (XLSX) [file pone.0075749.s002.xlsx]

## Sheet: Data S1
Supplemental Data S1. Complete dataset of BCWD resistance and spleen-index phenotypes from five year-classes of rainbow trout.
TempID1	family2	year	challenge date3	fptank4	binsurv5	fbw6	day of death/censoring7	bw, g8	age9	spleen wt., g10	spleen index11
5028001	2005028	2005	1	50282	100	2.97	21	-99	-99	-99	-99
5028002	2005028	2005	1	50282	100	2.97	21	-99	-99	-99	-99
5028003	2005028	2005	1	50282	100	2.97	21	-99	-99	-99	-99
5028004	2005028	2005	1	50282	100	2.97	21	-99	-99	-99	-99
5028005	2005028	2005	1	50282	100	2.97	21	-99	-99	-99	-99
5028006	2005028	2005	1	50282	100	2.97	21	-99	-99	-99	-99
5028007	2005028	2005	1	50282	100	2.97	21	-99	-99	-99	-99
5028008	2005028	2005	1	50282	100	2.97	21	-99	-99	-99	-99
5028009	2005028	2005	1	50282	100	2.97	21	-99	-99	-99	-99
5028010	2005028	2005	1	50282	0	2.97	18	-99	-99	-99	-99
5028011	2005028	2005	1	50282	0	2.97	17	-99	-99	-99	-99
5028012	2005028	2005	1	50282	0	2.97	17	-99	-99	-99	-99
5028013	2005028	2005	1	50282	0	2.97	17	-99	-99	-99	-99
5028014	2005028	2005	1	50282	0	2.97	16	-99	-99	-99	-99
5028015	2005028	2005	1	50282	0	2.97	16	-99	-99	-99	-99
5028016	2005028	2005	1	50282	0	2.97	15	-99	-99	-99	-99
5028017	2005028	2005	1	50282	0	2.97	15	-99	-99	-99	-99
5028018	2005028	2005	1	50282	0	2.97	15	-99	-99	-99	-99
5028019	2005028	2005	1	50282	0	2.97	13	-99	-99	-99	-99
5028020	2005028	2005	1	50282	0	2.97	10	-99	-99	-99	-99
5028021	2005028	2005	1	50282	0	2.97	10	-99	-99	-99	-99
5028022	2005028	2005	1	50282	0	2.97	9	-99	-99	-99	-99
5028023	2005028	2005	1	50282	0	2.97	9	-99	-99	-99	-99
5028024	2005028	2005	1	50282	0	2.97	8	-99	-99	-99	-99
5028025	2005028	2005	1	50282	0	2.97	8	-99	-99	-99	-99
5028026	2005028	2005	1	50282	0	2.97	8	-99	-99	-99	-99
5028027	2005028	2005	1	50282	0	2.97	8	-99	-99	-99	-99
5028028	2005028	2005	1	50282	0	2.97	8	-99	-99	-99	-99
5028029	2005028	2005	1	50282	0	2.97	8	-99	-99	-99	-99
5028030	2005028	2005	1	50282	0	2.97	8	-99	-99	-99	-99
5028031	2005028	2005	1	50282	0	2.97	7	-99	-99	-99	-99
5028032	2005028	2005	1	50282	0	2.97	7	-99	-99	-99	-99
5028033	2005028	2005	1	50282	0	2.97	7	-99	-99	-99	-99
5028034	2005028	2005	1	50282	0	2.97	7	-99	-99	-99	-99
5028035	2005028	2005	1	50282	0	2.97	7	-99	-99	-99	-99
5028036	2005028	2005	1	50282	0	2.97	7	-99	-99	-99	-99
5028037	2005028	2005	1	50282	0	2.97	6	-99	-99	-99	-99
5028038	2005028	2005	1	50282	0	2.97	5	-99	-99	-99	-99
5028039	2005028	2005	1	50282	0	2.97	5	-99	-99	-99	-99
5028040	2005028	2005	1	50281	100	2.97	21	-99	-99	-99	-99
5028041	2005028	2005	1	50281	100	2.97	21	-99	-99	-99	-99
5028042	2005028	2005	1	50281	100	2.97	21	-99	-99	-99	-99
5028043	2005028	2005	1	50281	100	2.97	21	-99	-99	-99	-99
5028044	2005028	2005	1	50281	100	2.97	21	-99	-99	-99	-99
5028045	2005028	2005	1	50281	100	2.97	21	-99	-99	-99	-99
5028046	2005028	2005	1	50281	0	2.97	16	-99	-99	-99	-99
5028047	2005028	2005	1	50281	0	2.97	15	-99	-99	-99	-99
5028048	2005028	2005	1	50281	0	2.97	14	-99	-99	-99	-99
5028049	2005028	2005	1	50281	0	2.97	13	-99	-99	-99	-99
5028050	2005028	2005	1	50281	0	2.97	12	-99	-99	-99	-99
5028051	2005028	2005	1	50281	0	2.97	12	-99	-99	-99	-99
5028052	2005028	2005	1	50281	0	2.97	10	-99	-99	-99	-99
5028053	2005028	2005	1	50281	0	2.97	10	-99	-99	-99	-99
5028054	2005028	2005	1	50281	0	2.97	10	-99	-99	-99	-99
5028055	2005028	2005	1	50281	0	2.97	10	-99	-99	-99	-99
5028056	2005028	2005	1	50281	0	2.97	10	-99	-99	-99	-99
5028057	2005028	2005	1	50281	0	2.97	9	-99	-99	-99	-99
5028058	2005028	2005	1	50281	0	2.97	9	-99	-99	-99	-99
5028059	2005028	2005	1	50281	0	2.97	9	-99	-99	-99	-99
5028060	2005028	2005	1	50281	0	2.97	9	-99	-99	-99	-99
5028061	2005028	2005	1	50281	0	2.97	9	-99	-99	-99	-99
5028062	2005028	2005	1	50281	0	2.97	9	-99	-99	-99	-99
5028063	2005028	2005	1	50281	0	2.97	8	-99	-99	-99	-99
5028064	2005028	2005	1	50281	0	2.97	8	-99	-99	-99	-99
5028065	2005028	2005	1	50281	0	2.97	8	-99	-99	-99	-99
5028066	2005028	2005	1	50281	0	2.97	8	-99	-99	-99	-99
5028067	2005028	2005	1	50281	0	2.97	8	-99	-99	-99	-99
5028068	2005028	2005	1	50281	0	2.97	8	-99	-99	-99	-99
5028069	2005028	2005	1	50281	0	2.97	7	-99	-99	-99	-99
5028070	2005028	2005	1	50281	0	2.97	7	-99	-99	-99	-99
5028071	2005028	2005	1	50281	0	2.97	7	-99	-99	-99	-99
5028072	2005028	2005	1	50281	0	2.97	7	-99	-99	-99	-99
5028073	2005028	2005	1	50281	0	2.97	6	-99	-99	-99	-99
5028074	2005028	2005	1	50281	0	2.97	6	-99	-99	-99	-99
5028075	2005028	2005	1	50281	0	2.97	6	-99	-99	-99	-99
5028076	2005028	2005	1	50281	0	2.97	5	-99	-99	-99	-99
5031001	2005031	2005	1	50312	100	1.95	21	-99	-99	-99	-99
5031002	2005031	2005	1	50312	100	1.95	21	-99	-99	-99	-99
5031003	2005031	2005	1	50312	100	1.95	21	-99	-99	-99	-99
5031004	2005031	2005	1	50312	100	1.95	21	-99	-99	-99	-99
5031005	2005031	2005	1	50312	100	1.95	21	-99	-99	-99	-99
5031006	2005031	2005	1	50312	100	1.95	21	-99	-99	-99	-99
5031007	2005031	2005	1	50312	100	1.95	21	-99	-99	-99	-99
5031008	2005031	2005	1	50312	100	1.95	21	-99	-99	-99	-99
5031009	2005031	2005	1	50312	100	1.95	21	-99	-99	-99	-99
5031010	2005031	2005	1	50312	100	1.95	21	-99	-99	-99	-99
5031011	2005031	2005	1	50312	100	1.95	21	-99	-99	-99	-99
5031012	2005031	2005	1	50312	0	1.95	21	-99	-99	-99	-99
5031013	2005031	2005	1	50312	0	1.95	18	-99	-99	-99	-99
5031014	2005031	2005	1	50312	0	1.95	18	-99	-99	-99	-99
5031015	2005031	2005	1	50312	0	1.95	16	-99	-99	-99	-99
5031016	2005031	2005	1	50312	0	1.95	15	-99	-99	-99	-99
5031017	2005031	2005	1	50312	0	1.95	14	-99	-99	-99	-99
5031018	2005031	2005	1	50312	0	1.95	14	-99	-99	-99	-99
5031019	2005031	2005	1	50312	0	1.95	13	-99	-99	-99	-99
5031020	2005031	2005	1	50312	0	1.95	11	-99	-99	-99	-99
5031021	2005031	2005	1	50312	0	1.95	10	-99	-99	-99	-99
5031022	2005031	2005	1	50312	0	1.95	10	-99	-99	-99	-99
5031023	2005031	2005	1	50312	0	1.95	9	-99	-99	-99	-99
5031024	2005031	2005	1	50312	0	1.95	8	-99	-99	-99	-99
5031025	2005031	2005	1	50312	0	1.95	8	-99	-99	-99	-99
5031026	2005031	2005	1	50312	0	1.95	8	-99	-99	-99	-99
5031027	2005031	2005	1	50312	0	1.95	8	-99	-99	-99	-99
5031028	2005031	2005	1	50312	0	1.95	7	-99	-99	-99	-99
5031029	2005031	2005	1	50312	0	1.95	7	-99	-99	-99	-99
5031030	2005031	2005	1	50312	0	1.95	6	-99	-99	-99	-99
5031031	2005031	2005	1	50312	0	1.95	6	-99	-99	-99	-99
5031032	2005031	2005	1	50312	0	1.95	6	-99	-99	-99	-99
5031033	2005031	2005	1	50312	0	1.95	6	-99	-99	-99	-99
5031034	2005031	2005	1	50312	0	1.95	6	-99	-99	-99	-99
5031035	2005031	2005	1	50312	0	1.95	5	-99	-99	-99	-99
5031036	2005031	2005	1	50312	0	1.95	5	-99	-99	-99	-99
5031037	2005031	2005	1	50312	0	1.95	5	-99	-99	-99	-99
5031038	2005031	2005	1	50312	0	1.95	5	-99	-99	-99	-99
5031039	2005031	2005	1	50312	0	1.95	5	-99	-99	-99	-99
5031040	2005031	2005	1	50312	0	1.95	4	-99	-99	-99	-99
5031041	2005031	2005	1	50311	100	1.95	21	-99	-99	-99	-99
5031042	2005031	2005	1	50311	100	1.95	21	-99	-99	-99	-99
5031043	2005031	2005	1	50311	100	1.95	21	-99	-99	-99	-99
5031044	2005031	2005	1	50311	100	1.95	21	-99	-99	-99	-99
5031045	2005031	2005	1	50311	100	1.95	21	-99	-99	-99	-99
5031046	2005031	2005	1	50311	100	1.95	21	-99	-99	-99	-99
5031047	2005031	2005	1	50311	100	1.95	21	-99	-99	-99	-99
5031048	2005031	2005	1	50311	100	1.95	21	-99	-99	-99	-99
5031049	2005031	2005	1	50311	100	1.95	21	-99	-99	-99	-99
5031050	2005031	2005	1	50311	100	1.95	21	-99	-99	-99	-99
5031051	2005031	2005	1	50311	100	1.95	21	-99	-99	-99	-99
5031052	2005031	2005	1	50311	100	1.95	21	-99	-99	-99	-99
5031053	2005031	2005	1	50311	100	1.95	21	-99	-99	-99	-99
5031054	2005031	2005	1	50311	100	1.95	21	-99	-99	-99	-99
5031055	2005031	2005	1	50311	100	1.95	21	-99	-99	-99	-99
5031056	2005031	2005	1	50311	100	1.95	21	-99	-99	-99	-99
5031057	2005031	2005	1	50311	100	1.95	21	-99	-99	-99	-99
5031058	2005031	2005	1	50311	100	1.95	21	-99	-99	-99	-99
5031059	2005031	2005	1	50311	0	1.95	21	-99	-99	-99	-99
5031060	2005031	2005	1	50311	0	1.95	15	-99	-99	-99	-99
5031061	2005031	2005	1	50311	0	1.95	12	-99	-99	-99	-99
5031062	2005031	2005	1	50311	0	1.95	12	-99	-99	-99	-99
5031063	2005031	2005	1	50311	0	1.95	10	-99	-99	-99	-99
5031064	2005031	2005	1	50311	0	1.95	10	-99	-99	-99	-99
5031065	2005031	2005	1	50311	0	1.95	9	-99	-99	-99	-99
5031066	2005031	2005	1	50311	0	1.95	9	-99	-99	-99	-99
5031067	2005031	2005	1	50311	0	1.95	9	-99	-99	-99	-99
5031068	2005031	2005	1	50311	0	1.95	8	-99	-99	-99	-99
5031069	2005031	2005	1	50311	0	1.95	8	-99	-99	-99	-99
5031070	2005031	2005	1	50311	0	1.95	8	-99	-99	-99	-99
5031071	2005031	2005	1	50311	0	1.95	8	-99	-99	-99	-99
5031072	2005031	2005	1	50311	0	1.95	8	-99	-99	-99	-99
5031073	2005031	2005	1	50311	0	1.95	8	-99	-99	-99	-99
5031074	2005031	2005	1	50311	0	1.95	8	-99	-99	-99	-99
5031075	2005031	2005	1	50311	0	1.95	6	-99	-99	-99	-99
5031076	2005031	2005	1	50311	0	1.95	6	-99	-99	-99	-99
5031077	2005031	2005	1	50311	0	1.95	6	-99	-99	-99	-99
5031078	2005031	2005	1	50311	0	1.95	6	-99	-99	-99	-99
5031079	2005031	2005	1	50311	0	1.95	5	-99	-99	-99	-99
5031080	2005031	2005	1	50311	0	1.95	4	-99	-99	-99	-99
5036001	2005036	2005	1	50362	100	2.41	21	-99	-99	-99	-99
5036002	2005036	2005	1	50362	100	2.41	21	-99	-99	-99	-99
5036003	2005036	2005	1	50362	100	2.41	21	-99	-99	-99	-99
5036004	2005036	2005	1	50362	100	2.41	21	-99	-99	-99	-99
5036005	2005036	2005	1	50362	100	2.41	21	-99	-99	-99	-99
5036006	2005036	2005	1	50362	100	2.41	21	-99	-99	-99	-99
5036007	2005036	2005	1	50362	100	2.41	21	-99	-99	-99	-99
5036008	2005036	2005	1	50362	100	2.41	21	-99	-99	-99	-99
5036009	2005036	2005	1	50362	100	2.41	21	-99	-99	-99	-99
5036010	2005036	2005	1	50362	100	2.41	21	-99	-99	-99	-99
5036011	2005036	2005	1	50362	100	2.41	21	-99	-99	-99	-99
5036012	2005036	2005	1	50362	0	2.41	17	-99	-99	-99	-99
5036013	2005036	2005	1	50362	0	2.41	16	-99	-99	-99	-99
5036014	2005036	2005	1	50362	0	2.41	16	-99	-99	-99	-99
5036015	2005036	2005	1	50362	0	2.41	14	-99	-99	-99	-99
5036016	2005036	2005	1	50362	0	2.41	13	-99	-99	-99	-99
5036017	2005036	2005	1	50362	0	2.41	12	-99	-99	-99	-99
5036018	2005036	2005	1	50362	0	2.41	9	-99	-99	-99	-99
5036019	2005036	2005	1	50362	0	2.41	8	-99	-99	-99	-99
5036020	2005036	2005	1	50362	0	2.41	8	-99	-99	-99	-99
5036021	2005036	2005	1	50362	0	2.41	8	-99	-99	-99	-99
5036022	2005036	2005	1	50362	0	2.41	8	-99	-99	-99	-99
5036023	2005036	2005	1	50362	0	2.41	8	-99	-99	-99	-99
5036024	2005036	2005	1	50362	0	2.41	7	-99	-99	-99	-99
5036025	2005036	2005	1	50362	0	2.41	7	-99	-99	-99	-99
5036026	2005036	2005	1	50362	0	2.41	7	-99	-99	-99	-99
5036027	2005036	2005	1	50362	0	2.41	7	-99	-99	-99	-99
5036028	2005036	2005	1	50362	0	2.41	7	-99	-99	-99	-99
5036029	2005036	2005	1	50362	0	2.41	7	-99	-99	-99	-99
5036030	2005036	2005	1	50362	0	2.41	7	-99	-99	-99	-99
5036031	2005036	2005	1	50362	0	2.41	6	-99	-99	-99	-99
5036032	2005036	2005	1	50362	0	2.41	6	-99	-99	-99	-99
5036033	2005036	2005	1	50362	0	2.41	6	-99	-99	-99	-99
5036034	2005036	2005	1	50362	0	2.41	6	-99	-99	-99	-99
5036035	2005036	2005	1	50362	0	2.41	5	-99	-99	-99	-99
5036036	2005036	2005	1	50362	0	2.41	5	-99	-99	-99	-99
5036037	2005036	2005	1	50362	0	2.41	5	-99	-99	-99	-99
5036038	2005036	2005	1	50362	0	2.41	5	-99	-99	-99	-99
5036039	2005036	2005	1	50362	0	2.41	4	-99	-99	-99	-99
5036040	2005036	2005	1	50361	100	2.41	21	-99	-99	-99	-99
5036041	2005036	2005	1	50361	100	2.41	21	-99	-99	-99	-99
5036042	2005036	2005	1	50361	100	2.41	21	-99	-99	-99	-99
5036043	2005036	2005	1	50361	100	2.41	21	-99	-99	-99	-99
5036044	2005036	2005	1	50361	100	2.41	21	-99	-99	-99	-99
5036045	2005036	2005	1	50361	100	2.41	21	-99	-99	-99	-99
5036046	2005036	2005	1	50361	100	2.41	21	-99	-99	-99	-99
5036047	2005036	2005	1	50361	100	2.41	21	-99	-99	-99	-99
5036048	2005036	2005	1	50361	100	2.41	21	-99	-99	-99	-99
5036049	2005036	2005	1	50361	100	2.41	21	-99	-99	-99	-99
5036050	2005036	2005	1	50361	100	2.41	21	-99	-99	-99	-99
5036051	2005036	2005	1	50361	100	2.41	21	-99	-99	-99	-99
5036052	2005036	2005	1	50361	0	2.41	21	-99	-99	-99	-99
5036053	2005036	2005	1	50361	0	2.41	21	-99	-99	-99	-99
5036054	2005036	2005	1	50361	0	2.41	21	-99	-99	-99	-99
5036055	2005036	2005	1	50361	0	2.41	16	-99	-99	-99	-99
5036056	2005036	2005	1	50361	0	2.41	13	-99	-99	-99	-99
5036057	2005036	2005	1	50361	0	2.41	12	-99	-99	-99	-99
5036058	2005036	2005	1	50361	0	2.41	10	-99	-99	-99	-99
5036059	2005036	2005	1	50361	0	2.41	9	-99	-99	-99	-99
5036060	2005036	2005	1	50361	0	2.41	8	-99	-99	-99	-99
5036061	2005036	2005	1	50361	0	2.41	7	-99	-99	-99	-99
5036062	2005036	2005	1	50361	0	2.41	7	-99	-99	-99	-99
5036063	2005036	2005	1	50361	0	2.41	7	-99	-99	-99	-99
5036064	2005036	2005	1	50361	0	2.41	7	-99	-99	-99	-99
5036065	2005036	2005	1	50361	0	2.41	7	-99	-99	-99	-99
5036066	2005036	2005	1	50361	0	2.41	7	-99	-99	-99	-99
5036067	2005036	2005	1	50361	0	2.41	7	-99	-99	-99	-99
5036068	2005036	2005	1	50361	0	2.41	7	-99	-99	-99	-99
5036069	2005036	2005	1	50361	0	2.41	7	-99	-99	-99	-99
5036070	2005036	2005	1	50361	0	2.41	6	-99	-99	-99	-99
5036071	2005036	2005	1	50361	0	2.41	6	-99	-99	-99	-99
5036072	2005036	2005	1	50361	0	2.41	6	-99	-99	-99	-99
5036073	2005036	2005	1	50361	0	2.41	6	-99	-99	-99	-99
5036074	2005036	2005	1	50361	0	2.41	6	-99	-99	-99	-99
5036075	2005036	2005	1	50361	0	2.41	6	-99	-99	-99	-99
5036076	2005036	2005	1	50361	0	2.41	6	-99	-99	-99	-99
5036077	2005036	2005	1	50361	0	2.41	6	-99	-99	-99	-99
5036078	2005036	2005	1	50361	0	2.41	5	-99	-99	-99	-99
5036079	2005036	2005	1	50361	0	2.41	5	-99	-99	-99	-99
5038001	2005038	2005	1	50382	100	2.57	21	-99	-99	-99	-99
5038002	2005038	2005	1	50382	100	2.57	21	-99	-99	-99	-99
5038003	2005038	2005	1	50382	100	2.57	21	-99	-99	-99	-99
5038004	2005038	2005	1	50382	100	2.57	21	-99	-99	-99	-99
5038005	2005038	2005	1	50382	100	2.57	21	-99	-99	-99	-99
5038006	2005038	2005	1	50382	0	2.57	17	-99	-99	-99	-99
5038007	2005038	2005	1	50382	0	2.57	11	-99	-99	-99	-99
5038008	2005038	2005	1	50382	0	2.57	9	-99	-99	-99	-99
5038009	2005038	2005	1	50382	0	2.57	9	-99	-99	-99	-99
5038010	2005038	2005	1	50382	0	2.57	9	-99	-99	-99	-99
5038011	2005038	2005	1	50382	0	2.57	9	-99	-99	-99	-99
5038012	2005038	2005	1	50382	0	2.57	8	-99	-99	-99	-99
5038013	2005038	2005	1	50382	0	2.57	8	-99	-99	-99	-99
5038014	2005038	2005	1	50382	0	2.57	8	-99	-99	-99	-99
5038015	2005038	2005	1	50382	0	2.57	7	-99	-99	-99	-99
5038016	2005038	2005	1	50382	0	2.57	7	-99	-99	-99	-99
5038017	2005038	2005	1	50382	0	2.57	7	-99	-99	-99	-99
5038018	2005038	2005	1	50382	0	2.57	7	-99	-99	-99	-99
5038019	2005038	2005	1	50382	0	2.57	7	-99	-99	-99	-99
5038020	2005038	2005	1	50382	0	2.57	7	-99	-99	-99	-99
5038021	2005038	2005	1	50382	0	2.57	7	-99	-99	-99	-99
5038022	2005038	2005	1	50382	0	2.57	6	-99	-99	-99	-99
5038023	2005038	2005	1	50382	0	2.57	6	-99	-99	-99	-99
5038024	2005038	2005	1	50382	0	2.57	6	-99	-99	-99	-99
5038025	2005038	2005	1	50382	0	2.57	6	-99	-99	-99	-99
5038026	2005038	2005	1	50382	0	2.57	6	-99	-99	-99	-99
5038027	2005038	2005	1	50382	0	2.57	6	-99	-99	-99	-99
5038028	2005038	2005	1	50382	0	2.57	6	-99	-99	-99	-99
5038029	2005038	2005	1	50382	0	2.57	5	-99	-99	-99	-99
5038030	2005038	2005	1	50382	0	2.57	5	-99	-99	-99	-99
5038031	2005038	2005	1	50382	0	2.57	5	-99	-99	-99	-99
5038032	2005038	2005	1	50382	0	2.57	5	-99	-99	-99	-99
5038033	2005038	2005	1	50382	0	2.57	5	-99	-99	-99	-99
5038034	2005038	2005	1	50382	0	2.57	5	-99	-99	-99	-99
5038035	2005038	2005	1	50382	0	2.57	5	-99	-99	-99	-99
5038036	2005038	2005	1	50382	0	2.57	5	-99	-99	-99	-99
5038037	2005038	2005	1	50382	0	2.57	5	-99	-99	-99	-99
5038038	2005038	2005	1	50382	0	2.57	5	-99	-99	-99	-99
5038039	2005038	2005	1	50382	0	2.57	4	-99	-99	-99	-99
5038040	2005038	2005	1	50381	100	2.57	21	-99	-99	-99	-99
5038041	2005038	2005	1	50381	100	2.57	21	-99	-99	-99	-99
5038042	2005038	2005	1	50381	100	2.57	21	-99	-99	-99	-99
5038043	2005038	2005	1	50381	100	2.57	21	-99	-99	-99	-99
5038044	2005038	2005	1	50381	100	2.57	21	-99	-99	-99	-99
5038045	2005038	2005	1	50381	0	2.57	11	-99	-99	-99	-99
5038046	2005038	2005	1	50381	0	2.57	10	-99	-99	-99	-99
5038047	2005038	2005	1	50381	0	2.57	9	-99	-99	-99	-99
5038048	2005038	2005	1	50381	0	2.57	9	-99	-99	-99	-99
5038049	2005038	2005	1	50381	0	2.57	8	-99	-99	-99	-99
5038050	2005038	2005	1	50381	0	2.57	8	-99	-99	-99	-99
5038051	2005038	2005	1	50381	0	2.57	7	-99	-99	-99	-99
5038052	2005038	2005	1	50381	0	2.57	7	-99	-99	-99	-99
5038053	2005038	2005	1	50381	0	2.57	7	-99	-99	-99	-99
5038054	2005038	2005	1	50381	0	2.57	7	-99	-99	-99	-99
5038055	2005038	2005	1	50381	0	2.57	7	-99	-99	-99	-99
5038056	2005038	2005	1	50381	0	2.57	7	-99	-99	-99	-99
5038057	2005038	2005	1	50381	0	2.57	7	-99	-99	-99	-99
5038058	2005038	2005	1	50381	0	2.57	7	-99	-99	-99	-99
5038059	2005038	2005	1	50381	0	2.57	7	-99	-99	-99	-99
5038060	2005038	2005	1	50381	0	2.57	7	-99	-99	-99	-99
5038061	2005038	2005	1	50381	0	2.57	7	-99	-99	-99	-99
5038062	2005038	2005	1	50381	0	2.57	7	-99	-99	-99	-99
5038063	2005038	2005	1	50381	0	2.57	7	-99	-99	-99	-99
5038064	2005038	2005	1	50381	0	2.57	7	-99	-99	-99	-99
5038065	2005038	2005	1	50381	0	2.57	6	-99	-99	-99	-99
5038066	2005038	2005	1	50381	0	2.57	6	-99	-99	-99	-99
5038067	2005038	2005	1	50381	0	2.57	6	-99	-99	-99	-99
5038068	2005038	2005	1	50381	0	2.57	6	-99	-99	-99	-99
5038069	2005038	2005	1	50381	0	2.57	6	-99	-99	-99	-99
5038070	2005038	2005	1	50381	0	2.57	6	-99	-99	-99	-99
5038071	2005038	2005	1	50381	0	2.57	6	-99	-99	-99	-99
5038072	2005038	2005	1	50381	0	2.57	6	-99	-99	-99	-99
5038073	2005038	2005	1	50381	0	2.57	6	-99	-99	-99	-99
5038074	2005038	2005	1	50381	0	2.57	6	-99	-99	-99	-99
5038075	2005038	2005	1	50381	0	2.57	5	-99	-99	-99	-99
5038076	2005038	2005	1	50381	0	2.57	5	-99	-99	-99	-99
5038077	2005038	2005	1	50381	0	2.57	5	-99	-99	-99	-99
5038078	2005038	2005	1	50381	0	2.57	4	-99	-99	-99	-99
5038079	2005038	2005	1	50381	0	2.57	4	-99	-99	-99	-99
5039001	2005039	2005	1	50392	100	2.27	21	-99	-99	-99	-99
5039002	2005039	2005	1	50392	100	2.27	21	-99	-99	-99	-99
5039003	2005039	2005	1	50392	100	2.27	21	-99	-99	-99	-99
5039004	2005039	2005	1	50392	100	2.27	21	-99	-99	-99	-99
5039005	2005039	2005	1	50392	100	2.27	21	-99	-99	-99	-99
5039006	2005039	2005	1	50392	100	2.27	21	-99	-99	-99	-99
5039007	2005039	2005	1	50392	100	2.27	21	-99	-99	-99	-99
5039008	2005039	2005	1	50392	100	2.27	21	-99	-99	-99	-99
5039009	2005039	2005	1	50392	100	2.27	21	-99	-99	-99	-99
5039010	2005039	2005	1	50392	100	2.27	21	-99	-99	-99	-99
5039011	2005039	2005	1	50392	100	2.27	21	-99	-99	-99	-99
5039012	2005039	2005	1	50392	100	2.27	21	-99	-99	-99	-99
5039013	2005039	2005	1	50392	100	2.27	21	-99	-99	-99	-99
5039014	2005039	2005	1	50392	0	2.27	11	-99	-99	-99	-99
5039015	2005039	2005	1	50392	0	2.27	10	-99	-99	-99	-99
5039016	2005039	2005	1	50392	0	2.27	8	-99	-99	-99	-99
5039017	2005039	2005	1	50392	0	2.27	8	-99	-99	-99	-99
5039018	2005039	2005	1	50392	0	2.27	7	-99	-99	-99	-99
5039019	2005039	2005	1	50392	0	2.27	6	-99	-99	-99	-99
5039020	2005039	2005	1	50392	0	2.27	6	-99	-99	-99	-99
5039021	2005039	2005	1	50392	0	2.27	6	-99	-99	-99	-99
5039022	2005039	2005	1	50392	0	2.27	6	-99	-99	-99	-99
5039023	2005039	2005	1	50392	0	2.27	6	-99	-99	-99	-99
5039024	2005039	2005	1	50392	0	2.27	6	-99	-99	-99	-99
5039025	2005039	2005	1	50392	0	2.27	6	-99	-99	-99	-99
5039026	2005039	2005	1	50392	0	2.27	6	-99	-99	-99	-99
5039027	2005039	2005	1	50392	0	2.27	6	-99	-99	-99	-99
5039028	2005039	2005	1	50392	0	2.27	6	-99	-99	-99	-99
5039029	2005039	2005	1	50392	0	2.27	6	-99	-99	-99	-99
5039030	2005039	2005	1	50392	0	2.27	5	-99	-99	-99	-99
5039031	2005039	2005	1	50392	0	2.27	5	-99	-99	-99	-99
5039032	2005039	2005	1	50392	0	2.27	5	-99	-99	-99	-99
5039033	2005039	2005	1	50392	0	2.27	5	-99	-99	-99	-99
5039034	2005039	2005	1	50392	0	2.27	5	-99	-99	-99	-99
5039035	2005039	2005	1	50392	0	2.27	5	-99	-99	-99	-99
5039036	2005039	2005	1	50392	0	2.27	4	-99	-99	-99	-99
5039037	2005039	2005	1	50392	0	2.27	4	-99	-99	-99	-99
5039038	2005039	2005	1	50392	0	2.27	4	-99	-99	-99	-99
5039039	2005039	2005	1	50392	0	2.27	4	-99	-99	-99	-99
5039040	2005039	2005	1	50392	0	2.27	4	-99	-99	-99	-99
5039041	2005039	2005	1	50391	100	2.27	21	-99	-99	-99	-99
5039042	2005039	2005	1	50391	100	2.27	21	-99	-99	-99	-99
5039043	2005039	2005	1	50391	100	2.27	21	-99	-99	-99	-99
5039044	2005039	2005	1	50391	100	2.27	21	-99	-99	-99	-99
5039045	2005039	2005	1	50391	100	2.27	21	-99	-99	-99	-99
5039046	2005039	2005	1	50391	100	2.27	21	-99	-99	-99	-99
5039047	2005039	2005	1	50391	100	2.27	21	-99	-99	-99	-99
5039048	2005039	2005	1	50391	100	2.27	21	-99	-99	-99	-99
5039049	2005039	2005	1	50391	100	2.27	21	-99	-99	-99	-99
5039050	2005039	2005	1	50391	100	2.27	21	-99	-99	-99	-99
5039051	2005039	2005	1	50391	100	2.27	21	-99	-99	-99	-99
5039052	2005039	2005	1	50391	100	2.27	21	-99	-99	-99	-99
5039053	2005039	2005	1	50391	0	2.27	11	-99	-99	-99	-99
5039054	2005039	2005	1	50391	0	2.27	10	-99	-99	-99	-99
5039055	2005039	2005	1	50391	0	2.27	9	-99	-99	-99	-99
5039056	2005039	2005	1	50391	0	2.27	9	-99	-99	-99	-99
5039057	2005039	2005	1	50391	0	2.27	9	-99	-99	-99	-99
5039058	2005039	2005	1	50391	0	2.27	8	-99	-99	-99	-99
5039059	2005039	2005	1	50391	0	2.27	8	-99	-99	-99	-99
5039060	2005039	2005	1	50391	0	2.27	8	-99	-99	-99	-99
5039061	2005039	2005	1	50391	0	2.27	8	-99	-99	-99	-99
5039062	2005039	2005	1	50391	0	2.27	8	-99	-99	-99	-99
5039063	2005039	2005	1	50391	0	2.27	8	-99	-99	-99	-99
5039064	2005039	2005	1	50391	0	2.27	7	-99	-99	-99	-99
5039065	2005039	2005	1	50391	0	2.27	7	-99	-99	-99	-99
5039066	2005039	2005	1	50391	0	2.27	7	-99	-99	-99	-99
5039067	2005039	2005	1	50391	0	2.27	7	-99	-99	-99	-99
5039068	2005039	2005	1	50391	0	2.27	7	-99	-99	-99	-99
5039069	2005039	2005	1	50391	0	2.27	7	-99	-99	-99	-99
5039070	2005039	2005	1	50391	0	2.27	7	-99	-99	-99	-99
5039071	2005039	2005	1	50391	0	2.27	7	-99	-99	-99	-99
5039072	2005039	2005	1	50391	0	2.27	6	-99	-99	-99	-99
5039073	2005039	2005	1	50391	0	2.27	6	-99	-99	-99	-99
5039074	2005039	2005	1	50391	0	2.27	6	-99	-99	-99	-99
5039075	2005039	2005	1	50391	0	2.27	6	-99	-99	-99	-99
5039076	2005039	2005	1	50391	0	2.27	5	-99	-99	-99	-99
5039077	2005039	2005	1	50391	0	2.27	5	-99	-99	-99	-99
5039078	2005039	2005	1	50391	0	2.27	5	-99	-99	-99	-99
5039079	2005039	2005	1	50391	0	2.27	5	-99	-99	-99	-99
5039080	2005039	2005	1	50391	0	2.27	5	-99	-99	-99	-99
5039081	2005039	2005	1	50391	0	2.27	4	-99	-99	-99	-99
5039082	2005039	2005	1	50391	0	2.27	4	-99	-99	-99	-99
5039083	2005039	2005	1	50391	0	2.27	4	-99	-99	-99	-99
5039084	2005039	2005	1	50391	0	2.27	4	-99	-99	-99	-99
5039085	2005039	2005	1	50391	0	2.27	3	-99	-99	-99	-99
5040001	2005040	2005	1	50402	100	1.78	21	-99	-99	-99	-99
5040002	2005040	2005	1	50402	100	1.78	21	-99	-99	-99	-99
5040003	2005040	2005	1	50402	0	1.78	19	-99	-99	-99	-99
5040004	2005040	2005	1	50402	0	1.78	13	-99	-99	-99	-99
5040005	2005040	2005	1	50402	0	1.78	8	-99	-99	-99	-99
5040006	2005040	2005	1	50402	0	1.78	7	-99	-99	-99	-99
5040007	2005040	2005	1	50402	0	1.78	7	-99	-99	-99	-99
5040008	2005040	2005	1	50402	0	1.78	7	-99	-99	-99	-99
5040009	2005040	2005	1	50402	0	1.78	7	-99	-99	-99	-99
5040010	2005040	2005	1	50402	0	1.78	7	-99	-99	-99	-99
5040011	2005040	2005	1	50402	0	1.78	7	-99	-99	-99	-99
5040012	2005040	2005	1	50402	0	1.78	6	-99	-99	-99	-99
5040013	2005040	2005	1	50402	0	1.78	6	-99	-99	-99	-99
5040014	2005040	2005	1	50402	0	1.78	6	-99	-99	-99	-99
5040015	2005040	2005	1	50402	0	1.78	6	-99	-99	-99	-99
5040016	2005040	2005	1	50402	0	1.78	6	-99	-99	-99	-99
5040017	2005040	2005	1	50402	0	1.78	6	-99	-99	-99	-99
5040018	2005040	2005	1	50402	0	1.78	6	-99	-99	-99	-99
5040019	2005040	2005	1	50402	0	1.78	6	-99	-99	-99	-99
5040020	2005040	2005	1	50402	0	1.78	6	-99	-99	-99	-99
5040021	2005040	2005	1	50402	0	1.78	6	-99	-99	-99	-99
5040022	2005040	2005	1	50402	0	1.78	6	-99	-99	-99	-99
5040023	2005040	2005	1	50402	0	1.78	6	-99	-99	-99	-99
5040024	2005040	2005	1	50402	0	1.78	6	-99	-99	-99	-99
5040025	2005040	2005	1	50402	0	1.78	6	-99	-99	-99	-99
5040026	2005040	2005	1	50402	0	1.78	6	-99	-99	-99	-99
5040027	2005040	2005	1	50402	0	1.78	5	-99	-99	-99	-99
5040028	2005040	2005	1	50402	0	1.78	5	-99	-99	-99	-99
5040029	2005040	2005	1	50402	0	1.78	5	-99	-99	-99	-99
5040030	2005040	2005	1	50402	0	1.78	5	-99	-99	-99	-99
5040031	2005040	2005	1	50402	0	1.78	5	-99	-99	-99	-99
5040032	2005040	2005	1	50402	0	1.78	5	-99	-99	-99	-99
5040033	2005040	2005	1	50402	0	1.78	5	-99	-99	-99	-99
5040034	2005040	2005	1	50402	0	1.78	5	-99	-99	-99	-99
5040035	2005040	2005	1	50402	0	1.78	5	-99	-99	-99	-99
5040036	2005040	2005	1	50402	0	1.78	5	-99	-99	-99	-99
5040037	2005040	2005	1	50402	0	1.78	5	-99	-99	-99	-99
5040038	2005040	2005	1	50402	0	1.78	4	-99	-99	-99	-99
5040039	2005040	2005	1	50402	0	1.78	4	-99	-99	-99	-99
5040040	2005040	2005	1	50402	0	1.78	4	-99	-99	-99	-99
5040041	2005040	2005	1	50401	100	1.78	21	-99	-99	-99	-99
5040042	2005040	2005	1	50401	100	1.78	21	-99	-99	-99	-99
5040043	2005040	2005	1	50401	0	1.78	20	-99	-99	-99	-99
5040044	2005040	2005	1	50401	0	1.78	20	-99	-99	-99	-99
5040045	2005040	2005	1	50401	0	1.78	20	-99	-99	-99	-99
5040046	2005040	2005	1	50401	0	1.78	17	-99	-99	-99	-99
5040047	2005040	2005	1	50401	0	1.78	9	-99	-99	-99	-99
5040048	2005040	2005	1	50401	0	1.78	8	-99	-99	-99	-99
5040049	2005040	2005	1	50401	0	1.78	8	-99	-99	-99	-99
5040050	2005040	2005	1	50401	0	1.78	8	-99	-99	-99	-99
5040051	2005040	2005	1	50401	0	1.78	7	-99	-99	-99	-99
5040052	2005040	2005	1	50401	0	1.78	7	-99	-99	-99	-99
5040053	2005040	2005	1	50401	0	1.78	6	-99	-99	-99	-99
5040054	2005040	2005	1	50401	0	1.78	6	-99	-99	-99	-99
5040055	2005040	2005	1	50401	0	1.78	6	-99	-99	-99	-99
5040056	2005040	2005	1	50401	0	1.78	6	-99	-99	-99	-99
5040057	2005040	2005	1	50401	0	1.78	6	-99	-99	-99	-99
5040058	2005040	2005	1	50401	0	1.78	6	-99	-99	-99	-99
5040059	2005040	2005	1	50401	0	1.78	6	-99	-99	-99	-99
5040060	2005040	2005	1	50401	0	1.78	6	-99	-99	-99	-99
5040061	2005040	2005	1	50401	0	1.78	6	-99	-99	-99	-99
5040062	2005040	2005	1	50401	0	1.78	6	-99	-99	-99	-99
5040063	2005040	2005	1	50401	0	1.78	6	-99	-99	-99	-99
5040064	2005040	2005	1	50401	0	1.78	5	-99	-99	-99	-99
5040065	2005040	2005	1	50401	0	1.78	5	-99	-99	-99	-99
5040066	2005040	2005	1	50401	0	1.78	5	-99	-99	-99	-99
5040067	2005040	2005	1	50401	0	1.78	5	-99	-99	-99	-99
5040068	2005040	2005	1	50401	0	1.78	5	-99	-99	-99	-99
5040069	2005040	2005	1	50401	0	1.78	5	-99	-99	-99	-99
5040070	2005040	2005	1	50401	0	1.78	5	-99	-99	-99	-99
5040071	2005040	2005	1	50401	0	1.78	5	-99	-99	-99	-99
5040072	2005040	2005	1	50401	0	1.78	5	-99	-99	-99	-99
5040073	2005040	2005	1	50401	0	1.78	5	-99	-99	-99	-99
5040074	2005040	2005	1	50401	0	1.78	5	-99	-99	-99	-99
5040075	2005040	2005	1	50401	0	1.78	5	-99	-99	-99	-99
5040076	2005040	2005	1	50401	0	1.78	5	-99	-99	-99	-99
5040077	2005040	2005	1	50401	0	1.78	5	-99	-99	-99	-99
5052001	2005052	2005	1	50522	100	2.2	21	-99	-99	-99	-99
5052002	2005052	2005	1	50522	100	2.2	21	-99	-99	-99	-99
5052003	2005052	2005	1	50522	100	2.2	21	-99	-99	-99	-99
5052004	2005052	2005	1	50522	100	2.2	21	-99	-99	-99	-99
5052005	2005052	2005	1	50522	100	2.2	21	-99	-99	-99	-99
5052006	2005052	2005	1	50522	100	2.2	21	-99	-99	-99	-99
5052007	2005052	2005	1	50522	0	2.2	15	-99	-99	-99	-99
5052008	2005052	2005	1	50522	0	2.2	11	-99	-99	-99	-99
5052009	2005052	2005	1	50522	0	2.2	10	-99	-99	-99	-99
5052010	2005052	2005	1	50522	0	2.2	9	-99	-99	-99	-99
5052011	2005052	2005	1	50522	0	2.2	9	-99	-99	-99	-99
5052012	2005052	2005	1	50522	0	2.2	9	-99	-99	-99	-99
5052013	2005052	2005	1	50522	0	2.2	9	-99	-99	-99	-99
5052014	2005052	2005	1	50522	0	2.2	9	-99	-99	-99	-99
5052015	2005052	2005	1	50522	0	2.2	9	-99	-99	-99	-99
5052016	2005052	2005	1	50522	0	2.2	8	-99	-99	-99	-99
5052017	2005052	2005	1	50522	0	2.2	8	-99	-99	-99	-99
5052018	2005052	2005	1	50522	0	2.2	7	-99	-99	-99	-99
5052019	2005052	2005	1	50522	0	2.2	7	-99	-99	-99	-99
5052020	2005052	2005	1	50522	0	2.2	7	-99	-99	-99	-99
5052021	2005052	2005	1	50522	0	2.2	7	-99	-99	-99	-99
5052022	2005052	2005	1	50522	0	2.2	7	-99	-99	-99	-99
5052023	2005052	2005	1	50522	0	2.2	6	-99	-99	-99	-99
5052024	2005052	2005	1	50522	0	2.2	6	-99	-99	-99	-99
5052025	2005052	2005	1	50522	0	2.2	6	-99	-99	-99	-99
5052026	2005052	2005	1	50522	0	2.2	6	-99	-99	-99	-99
5052027	2005052	2005	1	50522	0	2.2	6	-99	-99	-99	-99
5052028	2005052	2005	1	50522	0	2.2	6	-99	-99	-99	-99
5052029	2005052	2005	1	50522	0	2.2	6	-99	-99	-99	-99
5052030	2005052	2005	1	50522	0	2.2	6	-99	-99	-99	-99
5052031	2005052	2005	1	50522	0	2.2	6	-99	-99	-99	-99
5052032	2005052	2005	1	50522	0	2.2	6	-99	-99	-99	-99
5052033	2005052	2005	1	50522	0	2.2	6	-99	-99	-99	-99
5052034	2005052	2005	1	50522	0	2.2	6	-99	-99	-99	-99
5052035	2005052	2005	1	50522	0	2.2	5	-99	-99	-99	-99
5052036	2005052	2005	1	50522	0	2.2	5	-99	-99	-99	-99
5052037	2005052	2005	1	50522	0	2.2	5	-99	-99	-99	-99
5052038	2005052	2005	1	50522	0	2.2	5	-99	-99	-99	-99
5052039	2005052	2005	1	50522	0	2.2	4	-99	-99	-99	-99
5052040	2005052	2005	1	50522	0	2.2	4	-99	-99	-99	-99
5052041	2005052	2005	1	50521	100	2.2	21	-99	-99	-99	-99
5052042	2005052	2005	1	50521	100	2.2	21	-99	-99	-99	-99
5052043	2005052	2005	1	50521	100	2.2	21	-99	-99	-99	-99
5052044	2005052	2005	1	50521	100	2.2	21	-99	-99	-99	-99
5052045	2005052	2005	1	50521	100	2.2	21	-99	-99	-99	-99
5052046	2005052	2005	1	50521	0	2.2	19	-99	-99	-99	-99
5052047	2005052	2005	1	50521	0	2.2	15	-99	-99	-99	-99
5052048	2005052	2005	1	50521	0	2.2	12	-99	-99	-99	-99
5052049	2005052	2005	1	50521	0	2.2	12	-99	-99	-99	-99
5052050	2005052	2005	1	50521	0	2.2	12	-99	-99	-99	-99
5052051	2005052	2005	1	50521	0	2.2	12	-99	-99	-99	-99
5052052	2005052	2005	1	50521	0	2.2	11	-99	-99	-99	-99
5052053	2005052	2005	1	50521	0	2.2	9	-99	-99	-99	-99
5052054	2005052	2005	1	50521	0	2.2	9	-99	-99	-99	-99
5052055	2005052	2005	1	50521	0	2.2	9	-99	-99	-99	-99
5052056	2005052	2005	1	50521	0	2.2	8	-99	-99	-99	-99
5052057	2005052	2005	1	50521	0	2.2	8	-99	-99	-99	-99
5052058	2005052	2005	1	50521	0	2.2	8	-99	-99	-99	-99
5052059	2005052	2005	1	50521	0	2.2	7	-99	-99	-99	-99
5052060	2005052	2005	1	50521	0	2.2	7	-99	-99	-99	-99
5052061	2005052	2005	1	50521	0	2.2	7	-99	-99	-99	-99
5052062	2005052	2005	1	50521	0	2.2	7	-99	-99	-99	-99
5052063	2005052	2005	1	50521	0	2.2	7	-99	-99	-99	-99
5052064	2005052	2005	1	50521	0	2.2	7	-99	-99	-99	-99
5052065	2005052	2005	1	50521	0	2.2	7	-99	-99	-99	-99
5052066	2005052	2005	1	50521	0	2.2	7	-99	-99	-99	-99
5052067	2005052	2005	1	50521	0	2.2	7	-99	-99	-99	-99
5052068	2005052	2005	1	50521	0	2.2	7	-99	-99	-99	-99
5052069	2005052	2005	1	50521	0	2.2	7	-99	-99	-99	-99
5052070	2005052	2005	1	50521	0	2.2	6	-99	-99	-99	-99
5052071	2005052	2005	1	50521	0	2.2	6	-99	-99	-99	-99
5052072	2005052	2005	1	50521	0	2.2	6	-99	-99	-99	-99
5052073	2005052	2005	1	50521	0	2.2	5	-99	-99	-99	-99
5052074	2005052	2005	1	50521	0	2.2	5	-99	-99	-99	-99
5052075	2005052	2005	1	50521	0	2.2	5	-99	-99	-99	-99
5052076	2005052	2005	1	50521	0	2.2	5	-99	-99	-99	-99
5052077	2005052	2005	1	50521	0	2.2	5	-99	-99	-99	-99
5052078	2005052	2005	1	50521	0	2.2	4	-99	-99	-99	-99
5052079	2005052	2005	1	50521	0	2.2	1	-99	-99	-99	-99
5055001	2005055	2005	1	50552	100	2.39	21	-99	-99	-99	-99
5055002	2005055	2005	1	50552	100	2.39	21	-99	-99	-99	-99
5055003	2005055	2005	1	50552	100	2.39	21	-99	-99	-99	-99
5055004	2005055	2005	1	50552	100	2.39	21	-99	-99	-99	-99
5055005	2005055	2005	1	50552	0	2.39	17	-99	-99	-99	-99
5055006	2005055	2005	1	50552	0	2.39	17	-99	-99	-99	-99
5055007	2005055	2005	1	50552	0	2.39	15	-99	-99	-99	-99
5055008	2005055	2005	1	50552	0	2.39	13	-99	-99	-99	-99
5055009	2005055	2005	1	50552	0	2.39	12	-99	-99	-99	-99
5055010	2005055	2005	1	50552	0	2.39	10	-99	-99	-99	-99
5055011	2005055	2005	1	50552	0	2.39	10	-99	-99	-99	-99
5055012	2005055	2005	1	50552	0	2.39	9	-99	-99	-99	-99
5055013	2005055	2005	1	50552	0	2.39	9	-99	-99	-99	-99
5055014	2005055	2005	1	50552	0	2.39	9	-99	-99	-99	-99
5055015	2005055	2005	1	50552	0	2.39	8	-99	-99	-99	-99
5055016	2005055	2005	1	50552	0	2.39	8	-99	-99	-99	-99
5055017	2005055	2005	1	50552	0	2.39	8	-99	-99	-99	-99
5055018	2005055	2005	1	50552	0	2.39	8	-99	-99	-99	-99
5055019	2005055	2005	1	50552	0	2.39	8	-99	-99	-99	-99
5055020	2005055	2005	1	50552	0	2.39	8	-99	-99	-99	-99
5055021	2005055	2005	1	50552	0	2.39	8	-99	-99	-99	-99
5055022	2005055	2005	1	50552	0	2.39	7	-99	-99	-99	-99
5055023	2005055	2005	1	50552	0	2.39	7	-99	-99	-99	-99
5055024	2005055	2005	1	50552	0	2.39	7	-99	-99	-99	-99
5055025	2005055	2005	1	50552	0	2.39	7	-99	-99	-99	-99
5055026	2005055	2005	1	50552	0	2.39	7	-99	-99	-99	-99
5055027	2005055	2005	1	50552	0	2.39	7	-99	-99	-99	-99
5055028	2005055	2005	1	50552	0	2.39	6	-99	-99	-99	-99
5055029	2005055	2005	1	50552	0	2.39	5	-99	-99	-99	-99
5055030	2005055	2005	1	50552	0	2.39	5	-99	-99	-99	-99
5055031	2005055	2005	1	50552	0	2.39	5	-99	-99	-99	-99
5055032	2005055	2005	1	50552	0	2.39	5	-99	-99	-99	-99
5055033	2005055	2005	1	50552	0	2.39	4	-99	-99	-99	-99
5055034	2005055	2005	1	50552	0	2.39	4	-99	-99	-99	-99
5055035	2005055	2005	1	50552	0	2.39	4	-99	-99	-99	-99
5055036	2005055	2005	1	50552	0	2.39	4	-99	-99	-99	-99
5055037	2005055	2005	1	50552	0	2.39	4	-99	-99	-99	-99
5055038	2005055	2005	1	50552	0	2.39	4	-99	-99	-99	-99
5055039	2005055	2005	1	50552	0	2.39	4	-99	-99	-99	-99
5055040	2005055	2005	1	50551	100	2.39	21	-99	-99	-99	-99
5055041	2005055	2005	1	50551	100	2.39	21	-99	-99	-99	-99
5055042	2005055	2005	1	50551	100	2.39	21	-99	-99	-99	-99
5055043	2005055	2005	1	50551	100	2.39	21	-99	-99	-99	-99
5055044	2005055	2005	1	50551	100	2.39	21	-99	-99	-99	-99
5055045	2005055	2005	1	50551	100	2.39	21	-99	-99	-99	-99
5055046	2005055	2005	1	50551	0	2.39	19	-99	-99	-99	-99
5055047	2005055	2005	1	50551	0	2.39	15	-99	-99	-99	-99
5055048	2005055	2005	1	50551	0	2.39	14	-99	-99	-99	-99
5055049	2005055	2005	1	50551	0	2.39	11	-99	-99	-99	-99
5055050	2005055	2005	1	50551	0	2.39	11	-99	-99	-99	-99
5055051	2005055	2005	1	50551	0	2.39	10	-99	-99	-99	-99
5055052	2005055	2005	1	50551	0	2.39	10	-99	-99	-99	-99
5055053	2005055	2005	1	50551	0	2.39	9	-99	-99	-99	-99
5055054	2005055	2005	1	50551	0	2.39	9	-99	-99	-99	-99
5055055	2005055	2005	1	50551	0	2.39	9	-99	-99	-99	-99
5055056	2005055	2005	1	50551	0	2.39	8	-99	-99	-99	-99
5055057	2005055	2005	1	50551	0	2.39	8	-99	-99	-99	-99
5055058	2005055	2005	1	50551	0	2.39	8	-99	-99	-99	-99
5055059	2005055	2005	1	50551	0	2.39	8	-99	-99	-99	-99
5055060	2005055	2005	1	50551	0	2.39	8	-99	-99	-99	-99
5055061	2005055	2005	1	50551	0	2.39	8	-99	-99	-99	-99
5055062	2005055	2005	1	50551	0	2.39	8	-99	-99	-99	-99
5055063	2005055	2005	1	50551	0	2.39	8	-99	-99	-99	-99
5055064	2005055	2005	1	50551	0	2.39	8	-99	-99	-99	-99
5055065	2005055	2005	1	50551	0	2.39	8	-99	-99	-99	-99
5055066	2005055	2005	1	50551	0	2.39	7	-99	-99	-99	-99
5055067	2005055	2005	1	50551	0	2.39	7	-99	-99	-99	-99
5055068	2005055	2005	1	50551	0	2.39	7	-99	-99	-99	-99
5055069	2005055	2005	1	50551	0	2.39	7	-99	-99	-99	-99
5055070	2005055	2005	1	50551	0	2.39	7	-99	-99	-99	-99
5055071	2005055	2005	1	50551	0	2.39	7	-99	-99	-99	-99
5055072	2005055	2005	1	50551	0	2.39	7	-99	-99	-99	-99
5055073	2005055	2005	1	50551	0	2.39	7	-99	-99	-99	-99
5055074	2005055	2005	1	50551	0	2.39	6	-99	-99	-99	-99
5055075	2005055	2005	1	50551	0	2.39	6	-99	-99	-99	-99
5055076	2005055	2005	1	50551	0	2.39	6	-99	-99	-99	-99
5055077	2005055	2005	1	50551	0	2.39	6	-99	-99	-99	-99
5055078	2005055	2005	1	50551	0	2.39	6	-99	-99	-99	-99
5055079	2005055	2005	1	50551	0	2.39	4	-99	-99	-99	-99
5056001	2005056	2005	1	50562	100	2.43	21	-99	-99	-99	-99
5056002	2005056	2005	1	50562	0	2.43	8	-99	-99	-99	-99
5056003	2005056	2005	1	50562	0	2.43	8	-99	-99	-99	-99
5056004	2005056	2005	1	50562	0	2.43	8	-99	-99	-99	-99
5056005	2005056	2005	1	50562	0	2.43	7	-99	-99	-99	-99
5056006	2005056	2005	1	50562	0	2.43	7	-99	-99	-99	-99
5056007	2005056	2005	1	50562	0	2.43	7	-99	-99	-99	-99
5056008	2005056	2005	1	50562	0	2.43	7	-99	-99	-99	-99
5056009	2005056	2005	1	50562	0	2.43	7	-99	-99	-99	-99
5056010	2005056	2005	1	50562	0	2.43	7	-99	-99	-99	-99
5056011	2005056	2005	1	50562	0	2.43	6	-99	-99	-99	-99
5056012	2005056	2005	1	50562	0	2.43	6	-99	-99	-99	-99
5056013	2005056	2005	1	50562	0	2.43	6	-99	-99	-99	-99
5056014	2005056	2005	1	50562	0	2.43	6	-99	-99	-99	-99
5056015	2005056	2005	1	50562	0	2.43	6	-99	-99	-99	-99
5056016	2005056	2005	1	50562	0	2.43	6	-99	-99	-99	-99
5056017	2005056	2005	1	50562	0	2.43	6	-99	-99	-99	-99
5056018	2005056	2005	1	50562	0	2.43	5	-99	-99	-99	-99
5056019	2005056	2005	1	50562	0	2.43	5	-99	-99	-99	-99
5056020	2005056	2005	1	50562	0	2.43	5	-99	-99	-99	-99
5056021	2005056	2005	1	50562	0	2.43	5	-99	-99	-99	-99
5056022	2005056	2005	1	50562	0	2.43	5	-99	-99	-99	-99
5056023	2005056	2005	1	50562	0	2.43	5	-99	-99	-99	-99
5056024	2005056	2005	1	50562	0	2.43	5	-99	-99	-99	-99
5056025	2005056	2005	1	50562	0	2.43	5	-99	-99	-99	-99
5056026	2005056	2005	1	50562	0	2.43	5	-99	-99	-99	-99
5056027	2005056	2005	1	50562	0	2.43	5	-99	-99	-99	-99
5056028	2005056	2005	1	50562	0	2.43	4	-99	-99	-99	-99
5056029	2005056	2005	1	50562	0	2.43	4	-99	-99	-99	-99
5056030	2005056	2005	1	50562	0	2.43	4	-99	-99	-99	-99
5056031	2005056	2005	1	50562	0	2.43	4	-99	-99	-99	-99
5056032	2005056	2005	1	50562	0	2.43	4	-99	-99	-99	-99
5056033	2005056	2005	1	50562	0	2.43	4	-99	-99	-99	-99
5056034	2005056	2005	1	50562	0	2.43	4	-99	-99	-99	-99
5056035	2005056	2005	1	50562	0	2.43	4	-99	-99	-99	-99
5056036	2005056	2005	1	50562	0	2.43	3	-99	-99	-99	-99
5056037	2005056	2005	1	50562	0	2.43	3	-99	-99	-99	-99
5056038	2005056	2005	1	50562	0	2.43	3	-99	-99	-99	-99
5056039	2005056	2005	1	50562	0	2.43	3	-99	-99	-99	-99
5056040	2005056	2005	1	50561	0	2.43	19	-99	-99	-99	-99
5056041	2005056	2005	1	50561	0	2.43	10	-99	-99	-99	-99
5056042	2005056	2005	1	50561	0	2.43	10	-99	-99	-99	-99
5056043	2005056	2005	1	50561	0	2.43	9	-99	-99	-99	-99
5056044	2005056	2005	1	50561	0	2.43	8	-99	-99	-99	-99
5056045	2005056	2005	1	50561	0	2.43	8	-99	-99	-99	-99
5056046	2005056	2005	1	50561	0	2.43	8	-99	-99	-99	-99
5056047	2005056	2005	1	50561	0	2.43	8	-99	-99	-99	-99
5056048	2005056	2005	1	50561	0	2.43	8	-99	-99	-99	-99
5056049	2005056	2005	1	50561	0	2.43	7	-99	-99	-99	-99
5056050	2005056	2005	1	50561	0	2.43	7	-99	-99	-99	-99
5056051	2005056	2005	1	50561	0	2.43	7	-99	-99	-99	-99
5056052	2005056	2005	1	50561	0	2.43	7	-99	-99	-99	-99
5056053	2005056	2005	1	50561	0	2.43	7	-99	-99	-99	-99
5056054	2005056	2005	1	50561	0	2.43	7	-99	-99	-99	-99
5056055	2005056	2005	1	50561	0	2.43	7	-99	-99	-99	-99
5056056	2005056	2005	1	50561	0	2.43	7	-99	-99	-99	-99
5056057	2005056	2005	1	50561	0	2.43	6	-99	-99	-99	-99
5056058	2005056	2005	1	50561	0	2.43	6	-99	-99	-99	-99
5056059	2005056	2005	1	50561	0	2.43	6	-99	-99	-99	-99
5056060	2005056	2005	1	50561	0	2.43	6	-99	-99	-99	-99
5056061	2005056	2005	1	50561	0	2.43	6	-99	-99	-99	-99
5056062	2005056	2005	1	50561	0	2.43	6	-99	-99	-99	-99
5056063	2005056	2005	1	50561	0	2.43	6	-99	-99	-99	-99
5056064	2005056	2005	1	50561	0	2.43	5	-99	-99	-99	-99
5056065	2005056	2005	1	50561	0	2.43	5	-99	-99	-99	-99
5056066	2005056	2005	1	50561	0	2.43	5	-99	-99	-99	-99
5056067	2005056	2005	1	50561	0	2.43	5	-99	-99	-99	-99
5056068	2005056	2005	1	50561	0	2.43	5	-99	-99	-99	-99
5056069	2005056	2005	1	50561	0	2.43	5	-99	-99	-99	-99
5056070	2005056	2005	1	50561	0	2.43	5	-99	-99	-99	-99
5056071	2005056	2005	1	50561	0	2.43	4	-99	-99	-99	-99
5056072	2005056	2005	1	50561	0	2.43	4	-99	-99	-99	-99
5056073	2005056	2005	1	50561	0	2.43	4	-99	-99	-99	-99
5056074	2005056	2005	1	50561	0	2.43	4	-99	-99	-99	-99
5056075	2005056	2005	1	50561	0	2.43	4	-99	-99	-99	-99
5056076	2005056	2005	1	50561	0	2.43	4	-99	-99	-99	-99
5056077	2005056	2005	1	50561	0	2.43	4	-99	-99	-99	-99
5056078	2005056	2005	1	50561	0	2.43	4	-99	-99	-99	-99
5057001	2005057	2005	1	50572	100	1.79	21	-99	-99	-99	-99
5057002	2005057	2005	1	50572	100	1.79	21	-99	-99	-99	-99
5057003	2005057	2005	1	50572	100	1.79	21	-99	-99	-99	-99
5057004	2005057	2005	1	50572	100	1.79	21	-99	-99	-99	-99
5057005	2005057	2005	1	50572	100	1.79	21	-99	-99	-99	-99
5057006	2005057	2005	1	50572	100	1.79	21	-99	-99	-99	-99
5057007	2005057	2005	1	50572	100	1.79	21	-99	-99	-99	-99
5057008	2005057	2005	1	50572	100	1.79	21	-99	-99	-99	-99
5057009	2005057	2005	1	50572	100	1.79	21	-99	-99	-99	-99
5057010	2005057	2005	1	50572	100	1.79	21	-99	-99	-99	-99
5057011	2005057	2005	1	50572	100	1.79	21	-99	-99	-99	-99
5057012	2005057	2005	1	50572	100	1.79	21	-99	-99	-99	-99
5057013	2005057	2005	1	50572	100	1.79	21	-99	-99	-99	-99
5057014	2005057	2005	1	50572	100	1.79	21	-99	-99	-99	-99
5057015	2005057	2005	1	50572	100	1.79	21	-99	-99	-99	-99
5057016	2005057	2005	1	50572	100	1.79	21	-99	-99	-99	-99
5057017	2005057	2005	1	50572	100	1.79	21	-99	-99	-99	-99
5057018	2005057	2005	1	50572	100	1.79	21	-99	-99	-99	-99
5057019	2005057	2005	1	50572	100	1.79	21	-99	-99	-99	-99
5057020	2005057	2005	1	50572	100	1.79	21	-99	-99	-99	-99
5057021	2005057	2005	1	50572	100	1.79	21	-99	-99	-99	-99
5057022	2005057	2005	1	50572	100	1.79	21	-99	-99	-99	-99
5057023	2005057	2005	1	50572	0	1.79	18	-99	-99	-99	-99
5057024	2005057	2005	1	50572	0	1.79	16	-99	-99	-99	-99
5057025	2005057	2005	1	50572	0	1.79	14	-99	-99	-99	-99
5057026	2005057	2005	1	50572	0	1.79	14	-99	-99	-99	-99
5057027	2005057	2005	1	50572	0	1.79	13	-99	-99	-99	-99
5057028	2005057	2005	1	50572	0	1.79	13	-99	-99	-99	-99
5057029	2005057	2005	1	50572	0	1.79	10	-99	-99	-99	-99
5057030	2005057	2005	1	50572	0	1.79	8	-99	-99	-99	-99
5057031	2005057	2005	1	50572	0	1.79	7	-99	-99	-99	-99
5057032	2005057	2005	1	50572	0	1.79	7	-99	-99	-99	-99
5057033	2005057	2005	1	50572	0	1.79	7	-99	-99	-99	-99
5057034	2005057	2005	1	50572	0	1.79	7	-99	-99	-99	-99
5057035	2005057	2005	1	50572	0	1.79	7	-99	-99	-99	-99
5057036	2005057	2005	1	50572	0	1.79	7	-99	-99	-99	-99
5057037	2005057	2005	1	50572	0	1.79	6	-99	-99	-99	-99
5057038	2005057	2005	1	50572	0	1.79	5	-99	-99	-99	-99
5057039	2005057	2005	1	50572	0	1.79	5	-99	-99	-99	-99
5057040	2005057	2005	1	50571	100	1.79	21	-99	-99	-99	-99
5057041	2005057	2005	1	50571	100	1.79	21	-99	-99	-99	-99
5057042	2005057	2005	1	50571	100	1.79	21	-99	-99	-99	-99
5057043	2005057	2005	1	50571	100	1.79	21	-99	-99	-99	-99
5057044	2005057	2005	1	50571	100	1.79	21	-99	-99	-99	-99
5057045	2005057	2005	1	50571	100	1.79	21	-99	-99	-99	-99
5057046	2005057	2005	1	50571	100	1.79	21	-99	-99	-99	-99
5057047	2005057	2005	1	50571	100	1.79	21	-99	-99	-99	-99
5057048	2005057	2005	1	50571	100	1.79	21	-99	-99	-99	-99
5057049	2005057	2005	1	50571	100	1.79	21	-99	-99	-99	-99
5057050	2005057	2005	1	50571	100	1.79	21	-99	-99	-99	-99
5057051	2005057	2005	1	50571	100	1.79	21	-99	-99	-99	-99
5057052	2005057	2005	1	50571	100	1.79	21	-99	-99	-99	-99
5057053	2005057	2005	1	50571	100	1.79	21	-99	-99	-99	-99
5057054	2005057	2005	1	50571	100	1.79	21	-99	-99	-99	-99
5057055	2005057	2005	1	50571	100	1.79	21	-99	-99	-99	-99
5057056	2005057	2005	1	50571	100	1.79	21	-99	-99	-99	-99
5057057	2005057	2005	1	50571	100	1.79	21	-99	-99	-99	-99
5057058	2005057	2005	1	50571	100	1.79	21	-99	-99	-99	-99
5057059	2005057	2005	1	50571	0	1.79	19	-99	-99	-99	-99
5057060	2005057	2005	1	50571	0	1.79	7	-99	-99	-99	-99
5057061	2005057	2005	1	50571	0	1.79	7	-99	-99	-99	-99
5057062	2005057	2005	1	50571	0	1.79	6	-99	-99	-99	-99
5057063	2005057	2005	1	50571	0	1.79	6	-99	-99	-99	-99
5057064	2005057	2005	1	50571	0	1.79	6	-99	-99	-99	-99
5057065	2005057	2005	1	50571	0	1.79	6	-99	-99	-99	-99
5057066	2005057	2005	1	50571	0	1.79	6	-99	-99	-99	-99
5057067	2005057	2005	1	50571	0	1.79	6	-99	-99	-99	-99
5057068	2005057	2005	1	50571	0	1.79	6	-99	-99	-99	-99
5057069	2005057	2005	1	50571	0	1.79	5	-99	-99	-99	-99
5057070	2005057	2005	1	50571	0	1.79	5	-99	-99	-99	-99
5057071	2005057	2005	1	50571	0	1.79	5	-99	-99	-99	-99
5057072	2005057	2005	1	50571	0	1.79	5	-99	-99	-99	-99
5057073	2005057	2005	1	50571	0	1.79	4	-99	-99	-99	-99
5057074	2005057	2005	1	50571	0	1.79	4	-99	-99	-99	-99
5057075	2005057	2005	1	50571	0	1.79	4	-99	-99	-99	-99
5057076	2005057	2005	1	50571	0	1.79	4	-99	-99	-99	-99
5057077	2005057	2005	1	50571	0	1.79	4	-99	-99	-99	-99
5057078	2005057	2005	1	50571	0	1.79	4	-99	-99	-99	-99
5057079	2005057	2005	1	50571	0	1.79	4	-99	-99	-99	-99
5058016	2005058	2005	1	50582	100	2.4	21	-99	-99	-99	-99
5058017	2005058	2005	1	50582	100	2.4	21	-99	-99	-99	-99
5058018	2005058	2005	1	50582	100	2.4	21	-99	-99	-99	-99
5058019	2005058	2005	1	50582	100	2.4	21	-99	-99	-99	-99
5058020	2005058	2005	1	50582	100	2.4	21	-99	-99	-99	-99
5058021	2005058	2005	1	50582	100	2.4	21	-99	-99	-99	-99
5058022	2005058	2005	1	50582	100	2.4	21	-99	-99	-99	-99
5058023	2005058	2005	1	50582	100	2.4	21	-99	-99	-99	-99
5058024	2005058	2005	1	50582	100	2.4	21	-99	-99	-99	-99
5058025	2005058	2005	1	50582	100	2.4	21	-99	-99	-99	-99
5058026	2005058	2005	1	50582	100	2.4	21	-99	-99	-99	-99
5058027	2005058	2005	1	50582	100	2.4	21	-99	-99	-99	-99
5058028	2005058	2005	1	50582	100	2.4	21	-99	-99	-99	-99
5058029	2005058	2005	1	50582	100	2.4	21	-99	-99	-99	-99
5058030	2005058	2005	1	50582	100	2.4	21	-99	-99	-99	-99
5058031	2005058	2005	1	50582	100	2.4	21	-99	-99	-99	-99
5058032	2005058	2005	1	50582	100	2.4	21	-99	-99	-99	-99
5058033	2005058	2005	1	50582	100	2.4	21	-99	-99	-99	-99
5058034	2005058	2005	1	50582	100	2.4	21	-99	-99	-99	-99
5058035	2005058	2005	1	50582	100	2.4	21	-99	-99	-99	-99
5058036	2005058	2005	1	50582	100	2.4	21	-99	-99	-99	-99
5058037	2005058	2005	1	50582	100	2.4	21	-99	-99	-99	-99
5058038	2005058	2005	1	50582	100	2.4	21	-99	-99	-99	-99
5058039	2005058	2005	1	50582	100	2.4	21	-99	-99	-99	-99
5058040	2005058	2005	1	50582	100	2.4	21	-99	-99	-99	-99
5058041	2005058	2005	1	50582	100	2.4	21	-99	-99	-99	-99
5058042	2005058	2005	1	50582	100	2.4	21	-99	-99	-99	-99
5058043	2005058	2005	1	50582	100	2.4	21	-99	-99	-99	-99
5058044	2005058	2005	1	50582	0	2.4	17	-99	-99	-99	-99
5058045	2005058	2005	1	50582	0	2.4	16	-99	-99	-99	-99
5058046	2005058	2005	1	50582	0	2.4	14	-99	-99	-99	-99
5058047	2005058	2005	1	50582	0	2.4	13	-99	-99	-99	-99
5058048	2005058	2005	1	50582	0	2.4	12	-99	-99	-99	-99
5058049	2005058	2005	1	50582	0	2.4	9	-99	-99	-99	-99
5058050	2005058	2005	1	50582	0	2.4	7	-99	-99	-99	-99
5058051	2005058	2005	1	50582	0	2.4	7	-99	-99	-99	-99
5058052	2005058	2005	1	50582	0	2.4	6	-99	-99	-99	-99
5058053	2005058	2005	1	50582	0	2.4	5	-99	-99	-99	-99
5058054	2005058	2005	1	50582	0	2.4	5	-99	-99	-99	-99
5058055	2005058	2005	1	50582	0	2.4	1	-99	-99	-99	-99
5058056	2005058	2005	1	50581	100	2.4	21	-99	-99	-99	-99
5058057	2005058	2005	1	50581	100	2.4	21	-99	-99	-99	-99
5058058	2005058	2005	1	50581	100	2.4	21	-99	-99	-99	-99
5058059	2005058	2005	1	50581	100	2.4	21	-99	-99	-99	-99
5058060	2005058	2005	1	50581	100	2.4	21	-99	-99	-99	-99
5058061	2005058	2005	1	50581	100	2.4	21	-99	-99	-99	-99
5058062	2005058	2005	1	50581	100	2.4	21	-99	-99	-99	-99
5058063	2005058	2005	1	50581	100	2.4	21	-99	-99	-99	-99
5058064	2005058	2005	1	50581	100	2.4	21	-99	-99	-99	-99
5058065	2005058	2005	1	50581	100	2.4	21	-99	-99	-99	-99
5058066	2005058	2005	1	50581	100	2.4	21	-99	-99	-99	-99
5058067	2005058	2005	1	50581	100	2.4	21	-99	-99	-99	-99
5058068	2005058	2005	1	50581	100	2.4	21	-99	-99	-99	-99
5058069	2005058	2005	1	50581	100	2.4	21	-99	-99	-99	-99
5058070	2005058	2005	1	50581	100	2.4	21	-99	-99	-99	-99
5058071	2005058	2005	1	50581	100	2.4	21	-99	-99	-99	-99
5058072	2005058	2005	1	50581	100	2.4	21	-99	-99	-99	-99
5058073	2005058	2005	1	50581	100	2.4	21	-99	-99	-99	-99
5058074	2005058	2005	1	50581	100	2.4	21	-99	-99	-99	-99
5058075	2005058	2005	1	50581	100	2.4	21	-99	-99	-99	-99
5058076	2005058	2005	1	50581	100	2.4	21	-99	-99	-99	-99
5058077	2005058	2005	1	50581	100	2.4	21	-99	-99	-99	-99
5058078	2005058	2005	1	50581	100	2.4	21	-99	-99	-99	-99
5058079	2005058	2005	1	50581	100	2.4	21	-99	-99	-99	-99
5058080	2005058	2005	1	50581	100	2.4	21	-99	-99	-99	-99
5058081	2005058	2005	1	50581	100	2.4	21	-99	-99	-99	-99
5058082	2005058	2005	1	50581	0	2.4	15	-99	-99	-99	-99
5058083	2005058	2005	1	50581	0	2.4	13	-99	-99	-99	-99
5058084	2005058	2005	1	50581	0	2.4	13	-99	-99	-99	-99
5058085	2005058	2005	1	50581	0	2.4	13	-99	-99	-99	-99
5058086	2005058	2005	1	50581	0	2.4	11	-99	-99	-99	-99
5058087	2005058	2005	1	50581	0	2.4	10	-99	-99	-99	-99
5058088	2005058	2005	1	50581	0	2.4	9	-99	-99	-99	-99
5058089	2005058	2005	1	50581	0	2.4	8	-99	-99	-99	-99
5058090	2005058	2005	1	50581	0	2.4	7	-99	-99	-99	-99
5058091	2005058	2005	1	50581	0	2.4	7	-99	-99	-99	-99
5058092	2005058	2005	1	50581	0	2.4	7	-99	-99	-99	-99
5058093	2005058	2005	1	50581	0	2.4	6	-99	-99	-99	-99
5058094	2005058	2005	1	50581	0	2.4	5	-99	-99	-99	-99
5059016	2005059	2005	1	50592	100	2.61	21	-99	-99	-99	-99
5059017	2005059	2005	1	50592	100	2.61	21	-99	-99	-99	-99
5059018	2005059	2005	1	50592	100	2.61	21	-99	-99	-99	-99
5059019	2005059	2005	1	50592	100	2.61	21	-99	-99	-99	-99
5059020	2005059	2005	1	50592	100	2.61	21	-99	-99	-99	-99
5059021	2005059	2005	1	50592	100	2.61	21	-99	-99	-99	-99
5059022	2005059	2005	1	50592	100	2.61	21	-99	-99	-99	-99
5059023	2005059	2005	1	50592	100	2.61	21	-99	-99	-99	-99
5059024	2005059	2005	1	50592	100	2.61	21	-99	-99	-99	-99
5059025	2005059	2005	1	50592	100	2.61	21	-99	-99	-99	-99
5059026	2005059	2005	1	50592	100	2.61	21	-99	-99	-99	-99
5059027	2005059	2005	1	50592	100	2.61	21	-99	-99	-99	-99
5059028	2005059	2005	1	50592	100	2.61	21	-99	-99	-99	-99
5059029	2005059	2005	1	50592	100	2.61	21	-99	-99	-99	-99
5059030	2005059	2005	1	50592	100	2.61	21	-99	-99	-99	-99
5059031	2005059	2005	1	50592	100	2.61	21	-99	-99	-99	-99
5059032	2005059	2005	1	50592	100	2.61	21	-99	-99	-99	-99
5059033	2005059	2005	1	50592	100	2.61	21	-99	-99	-99	-99
5059034	2005059	2005	1	50592	100	2.61	21	-99	-99	-99	-99
5059035	2005059	2005	1	50592	100	2.61	21	-99	-99	-99	-99
5059036	2005059	2005	1	50592	0	2.61	18	-99	-99	-99	-99
5059037	2005059	2005	1	50592	0	2.61	17	-99	-99	-99	-99
5059038	2005059	2005	1	50592	0	2.61	17	-99	-99	-99	-99
5059039	2005059	2005	1	50592	0	2.61	15	-99	-99	-99	-99
5059040	2005059	2005	1	50592	0	2.61	13	-99	-99	-99	-99
5059041	2005059	2005	1	50592	0	2.61	13	-99	-99	-99	-99
5059042	2005059	2005	1	50592	0	2.61	10	-99	-99	-99	-99
5059043	2005059	2005	1	50592	0	2.61	10	-99	-99	-99	-99
5059044	2005059	2005	1	50592	0	2.61	10	-99	-99	-99	-99
5059045	2005059	2005	1	50592	0	2.61	8	-99	-99	-99	-99
5059046	2005059	2005	1	50592	0	2.61	8	-99	-99	-99	-99
5059047	2005059	2005	1	50592	0	2.61	6	-99	-99	-99	-99
5059048	2005059	2005	1	50592	0	2.61	6	-99	-99	-99	-99
5059049	2005059	2005	1	50592	0	2.61	5	-99	-99	-99	-99
5059050	2005059	2005	1	50592	0	2.61	5	-99	-99	-99	-99
5059051	2005059	2005	1	50592	0	2.61	5	-99	-99	-99	-99
5059052	2005059	2005	1	50592	0	2.61	5	-99	-99	-99	-99
5059053	2005059	2005	1	50592	0	2.61	4	-99	-99	-99	-99
5059054	2005059	2005	1	50592	0	2.61	4	-99	-99	-99	-99
5059055	2005059	2005	1	50592	0	2.61	4	-99	-99	-99	-99
5059056	2005059	2005	1	50591	100	2.61	21	-99	-99	-99	-99
5059057	2005059	2005	1	50591	100	2.61	21	-99	-99	-99	-99
5059058	2005059	2005	1	50591	100	2.61	21	-99	-99	-99	-99
5059059	2005059	2005	1	50591	100	2.61	21	-99	-99	-99	-99
5059060	2005059	2005	1	50591	100	2.61	21	-99	-99	-99	-99
5059061	2005059	2005	1	50591	100	2.61	21	-99	-99	-99	-99
5059062	2005059	2005	1	50591	100	2.61	21	-99	-99	-99	-99
5059063	2005059	2005	1	50591	100	2.61	21	-99	-99	-99	-99
5059064	2005059	2005	1	50591	100	2.61	21	-99	-99	-99	-99
5059065	2005059	2005	1	50591	100	2.61	21	-99	-99	-99	-99
5059066	2005059	2005	1	50591	100	2.61	21	-99	-99	-99	-99
5059067	2005059	2005	1	50591	100	2.61	21	-99	-99	-99	-99
5059068	2005059	2005	1	50591	100	2.61	21	-99	-99	-99	-99
5059069	2005059	2005	1	50591	100	2.61	21	-99	-99	-99	-99
5059070	2005059	2005	1	50591	100	2.61	21	-99	-99	-99	-99
5059071	2005059	2005	1	50591	100	2.61	21	-99	-99	-99	-99
5059072	2005059	2005	1	50591	100	2.61	21	-99	-99	-99	-99
5059073	2005059	2005	1	50591	100	2.61	21	-99	-99	-99	-99
5059074	2005059	2005	1	50591	100	2.61	21	-99	-99	-99	-99
5059075	2005059	2005	1	50591	100	2.61	21	-99	-99	-99	-99
5059076	2005059	2005	1	50591	100	2.61	21	-99	-99	-99	-99
5059077	2005059	2005	1	50591	100	2.61	21	-99	-99	-99	-99
5059078	2005059	2005	1	50591	100	2.61	21	-99	-99	-99	-99
5059079	2005059	2005	1	50591	100	2.61	21	-99	-99	-99	-99
5059080	2005059	2005	1	50591	100	2.61	21	-99	-99	-99	-99
5059081	2005059	2005	1	50591	100	2.61	21	-99	-99	-99	-99
5059082	2005059	2005	1	50591	0	2.61	18	-99	-99	-99	-99
5059083	2005059	2005	1	50591	0	2.61	17	-99	-99	-99	-99
5059084	2005059	2005	1	50591	0	2.61	16	-99	-99	-99	-99
5059085	2005059	2005	1	50591	0	2.61	13	-99	-99	-99	-99
5059086	2005059	2005	1	50591	0	2.61	11	-99	-99	-99	-99
5059087	2005059	2005	1	50591	0	2.61	10	-99	-99	-99	-99
5059088	2005059	2005	1	50591	0	2.61	10	-99	-99	-99	-99
5059089	2005059	2005	1	50591	0	2.61	10	-99	-99	-99	-99
5059090	2005059	2005	1	50591	0	2.61	9	-99	-99	-99	-99
5059091	2005059	2005	1	50591	0	2.61	8	-99	-99	-99	-99
5059092	2005059	2005	1	50591	0	2.61	7	-99	-99	-99	-99
5059093	2005059	2005	1	50591	0	2.61	6	-99	-99	-99	-99
5059094	2005059	2005	1	50591	0	2.61	6	-99	-99	-99	-99
5059095	2005059	2005	1	50591	0	2.61	5	-99	-99	-99	-99
5062001	2005062	2005	1	50622	100	1.87	21	-99	-99	-99	-99
5062002	2005062	2005	1	50622	100	1.87	21	-99	-99	-99	-99
5062003	2005062	2005	1	50622	100	1.87	21	-99	-99	-99	-99
5062004	2005062	2005	1	50622	100	1.87	21	-99	-99	-99	-99
5062005	2005062	2005	1	50622	100	1.87	21	-99	-99	-99	-99
5062006	2005062	2005	1	50622	100	1.87	21	-99	-99	-99	-99
5062007	2005062	2005	1	50622	100	1.87	21	-99	-99	-99	-99
5062008	2005062	2005	1	50622	100	1.87	21	-99	-99	-99	-99
5062009	2005062	2005	1	50622	100	1.87	21	-99	-99	-99	-99
5062010	2005062	2005	1	50622	100	1.87	21	-99	-99	-99	-99
5062011	2005062	2005	1	50622	100	1.87	21	-99	-99	-99	-99
5062012	2005062	2005	1	50622	100	1.87	21	-99	-99	-99	-99
5062013	2005062	2005	1	50622	0	1.87	18	-99	-99	-99	-99
5062014	2005062	2005	1	50622	0	1.87	18	-99	-99	-99	-99
5062015	2005062	2005	1	50622	0	1.87	16	-99	-99	-99	-99
5062016	2005062	2005	1	50622	0	1.87	15	-99	-99	-99	-99
5062017	2005062	2005	1	50622	0	1.87	13	-99	-99	-99	-99
5062018	2005062	2005	1	50622	0	1.87	12	-99	-99	-99	-99
5062019	2005062	2005	1	50622	0	1.87	12	-99	-99	-99	-99
5062020	2005062	2005	1	50622	0	1.87	11	-99	-99	-99	-99
5062021	2005062	2005	1	50622	0	1.87	11	-99	-99	-99	-99
5062022	2005062	2005	1	50622	0	1.87	10	-99	-99	-99	-99
5062023	2005062	2005	1	50622	0	1.87	9	-99	-99	-99	-99
5062024	2005062	2005	1	50622	0	1.87	9	-99	-99	-99	-99
5062025	2005062	2005	1	50622	0	1.87	9	-99	-99	-99	-99
5062026	2005062	2005	1	50622	0	1.87	9	-99	-99	-99	-99
5062027	2005062	2005	1	50622	0	1.87	8	-99	-99	-99	-99
5062028	2005062	2005	1	50622	0	1.87	8	-99	-99	-99	-99
5062029	2005062	2005	1	50622	0	1.87	8	-99	-99	-99	-99
5062030	2005062	2005	1	50622	0	1.87	8	-99	-99	-99	-99
5062031	2005062	2005	1	50622	0	1.87	7	-99	-99	-99	-99
5062032	2005062	2005	1	50622	0	1.87	7	-99	-99	-99	-99
5062033	2005062	2005	1	50622	0	1.87	7	-99	-99	-99	-99
5062034	2005062	2005	1	50622	0	1.87	7	-99	-99	-99	-99
5062035	2005062	2005	1	50622	0	1.87	7	-99	-99	-99	-99
5062036	2005062	2005	1	50622	0	1.87	6	-99	-99	-99	-99
5062037	2005062	2005	1	50622	0	1.87	6	-99	-99	-99	-99
5062038	2005062	2005	1	50622	0	1.87	6	-99	-99	-99	-99
5062039	2005062	2005	1	50622	0	1.87	5	-99	-99	-99	-99
5062040	2005062	2005	1	50622	0	1.87	5	-99	-99	-99	-99
5062041	2005062	2005	1	50622	0	1.87	4	-99	-99	-99	-99
5062042	2005062	2005	1	50621	100	1.87	21	-99	-99	-99	-99
5062043	2005062	2005	1	50621	100	1.87	21	-99	-99	-99	-99
5062044	2005062	2005	1	50621	100	1.87	21	-99	-99	-99	-99
5062045	2005062	2005	1	50621	100	1.87	21	-99	-99	-99	-99
5062046	2005062	2005	1	50621	100	1.87	21	-99	-99	-99	-99
5062047	2005062	2005	1	50621	100	1.87	21	-99	-99	-99	-99
5062048	2005062	2005	1	50621	100	1.87	21	-99	-99	-99	-99
5062049	2005062	2005	1	50621	100	1.87	21	-99	-99	-99	-99
5062050	2005062	2005	1	50621	100	1.87	21	-99	-99	-99	-99
5062051	2005062	2005	1	50621	100	1.87	21	-99	-99	-99	-99
5062052	2005062	2005	1	50621	100	1.87	21	-99	-99	-99	-99
5062053	2005062	2005	1	50621	0	1.87	16	-99	-99	-99	-99
5062054	2005062	2005	1	50621	0	1.87	15	-99	-99	-99	-99
5062055	2005062	2005	1	50621	0	1.87	14	-99	-99	-99	-99
5062056	2005062	2005	1	50621	0	1.87	14	-99	-99	-99	-99
5062057	2005062	2005	1	50621	0	1.87	13	-99	-99	-99	-99
5062058	2005062	2005	1	50621	0	1.87	12	-99	-99	-99	-99
5062059	2005062	2005	1	50621	0	1.87	12	-99	-99	-99	-99
5062060	2005062	2005	1	50621	0	1.87	11	-99	-99	-99	-99
5062061	2005062	2005	1	50621	0	1.87	11	-99	-99	-99	-99
5062062	2005062	2005	1	50621	0	1.87	10	-99	-99	-99	-99
5062063	2005062	2005	1	50621	0	1.87	10	-99	-99	-99	-99
5062064	2005062	2005	1	50621	0	1.87	10	-99	-99	-99	-99
5062065	2005062	2005	1	50621	0	1.87	9	-99	-99	-99	-99
5062066	2005062	2005	1	50621	0	1.87	8	-99	-99	-99	-99
5062067	2005062	2005	1	50621	0	1.87	8	-99	-99	-99	-99
5062068	2005062	2005	1	50621	0	1.87	8	-99	-99	-99	-99
5062069	2005062	2005	1	50621	0	1.87	7	-99	-99	-99	-99
5062070	2005062	2005	1	50621	0	1.87	7	-99	-99	-99	-99
5062071	2005062	2005	1	50621	0	1.87	7	-99	-99	-99	-99
5062072	2005062	2005	1	50621	0	1.87	7	-99	-99	-99	-99
5062073	2005062	2005	1	50621	0	1.87	7	-99	-99	-99	-99
5062074	2005062	2005	1	50621	0	1.87	6	-99	-99	-99	-99
5062075	2005062	2005	1	50621	0	1.87	6	-99	-99	-99	-99
5062076	2005062	2005	1	50621	0	1.87	6	-99	-99	-99	-99
5062077	2005062	2005	1	50621	0	1.87	5	-99	-99	-99	-99
5062078	2005062	2005	1	50621	0	1.87	5	-99	-99	-99	-99
5062079	2005062	2005	1	50621	0	1.87	3	-99	-99	-99	-99
5062080	2005062	2005	1	50621	0	1.87	2	-99	-99	-99	-99
5063001	2005063	2005	1	50632	100	1.58	21	-99	-99	-99	-99
5063002	2005063	2005	1	50632	100	1.58	21	-99	-99	-99	-99
5063003	2005063	2005	1	50632	0	1.58	18	-99	-99	-99	-99
5063004	2005063	2005	1	50632	0	1.58	16	-99	-99	-99	-99
5063005	2005063	2005	1	50632	0	1.58	9	-99	-99	-99	-99
5063006	2005063	2005	1	50632	0	1.58	8	-99	-99	-99	-99
5063007	2005063	2005	1	50632	0	1.58	8	-99	-99	-99	-99
5063008	2005063	2005	1	50632	0	1.58	8	-99	-99	-99	-99
5063009	2005063	2005	1	50632	0	1.58	8	-99	-99	-99	-99
5063010	2005063	2005	1	50632	0	1.58	7	-99	-99	-99	-99
5063011	2005063	2005	1	50632	0	1.58	7	-99	-99	-99	-99
5063012	2005063	2005	1	50632	0	1.58	7	-99	-99	-99	-99
5063013	2005063	2005	1	50632	0	1.58	7	-99	-99	-99	-99
5063014	2005063	2005	1	50632	0	1.58	7	-99	-99	-99	-99
5063015	2005063	2005	1	50632	0	1.58	7	-99	-99	-99	-99
5063016	2005063	2005	1	50632	0	1.58	6	-99	-99	-99	-99
5063017	2005063	2005	1	50632	0	1.58	6	-99	-99	-99	-99
5063018	2005063	2005	1	50632	0	1.58	6	-99	-99	-99	-99
5063019	2005063	2005	1	50632	0	1.58	6	-99	-99	-99	-99
5063020	2005063	2005	1	50632	0	1.58	6	-99	-99	-99	-99
5063021	2005063	2005	1	50632	0	1.58	6	-99	-99	-99	-99
5063022	2005063	2005	1	50632	0	1.58	6	-99	-99	-99	-99
5063023	2005063	2005	1	50632	0	1.58	6	-99	-99	-99	-99
5063024	2005063	2005	1	50632	0	1.58	6	-99	-99	-99	-99
5063025	2005063	2005	1	50632	0	1.58	5	-99	-99	-99	-99
5063026	2005063	2005	1	50632	0	1.58	5	-99	-99	-99	-99
5063027	2005063	2005	1	50632	0	1.58	5	-99	-99	-99	-99
5063028	2005063	2005	1	50632	0	1.58	5	-99	-99	-99	-99
5063029	2005063	2005	1	50632	0	1.58	5	-99	-99	-99	-99
5063030	2005063	2005	1	50632	0	1.58	5	-99	-99	-99	-99
5063031	2005063	2005	1	50632	0	1.58	5	-99	-99	-99	-99
5063032	2005063	2005	1	50632	0	1.58	5	-99	-99	-99	-99
5063033	2005063	2005	1	50632	0	1.58	5	-99	-99	-99	-99
5063034	2005063	2005	1	50632	0	1.58	4	-99	-99	-99	-99
5063035	2005063	2005	1	50632	0	1.58	4	-99	-99	-99	-99
5063036	2005063	2005	1	50632	0	1.58	4	-99	-99	-99	-99
5063037	2005063	2005	1	50632	0	1.58	4	-99	-99	-99	-99
5063038	2005063	2005	1	50632	0	1.58	4	-99	-99	-99	-99
5063039	2005063	2005	1	50632	0	1.58	4	-99	-99	-99	-99
5063040	2005063	2005	1	50632	0	1.58	4	-99	-99	-99	-99
5063041	2005063	2005	1	50631	0	1.58	18	-99	-99	-99	-99
5063042	2005063	2005	1	50631	0	1.58	15	-99	-99	-99	-99
5063043	2005063	2005	1	50631	0	1.58	13	-99	-99	-99	-99
5063044	2005063	2005	1	50631	0	1.58	12	-99	-99	-99	-99
5063045	2005063	2005	1	50631	0	1.58	11	-99	-99	-99	-99
5063046	2005063	2005	1	50631	0	1.58	10	-99	-99	-99	-99
5063047	2005063	2005	1	50631	0	1.58	9	-99	-99	-99	-99
5063048	2005063	2005	1	50631	0	1.58	8	-99	-99	-99	-99
5063049	2005063	2005	1	50631	0	1.58	8	-99	-99	-99	-99
5063050	2005063	2005	1	50631	0	1.58	8	-99	-99	-99	-99
5063051	2005063	2005	1	50631	0	1.58	7	-99	-99	-99	-99
5063052	2005063	2005	1	50631	0	1.58	7	-99	-99	-99	-99
5063053	2005063	2005	1	50631	0	1.58	7	-99	-99	-99	-99
5063054	2005063	2005	1	50631	0	1.58	7	-99	-99	-99	-99
5063055	2005063	2005	1	50631	0	1.58	7	-99	-99	-99	-99
5063056	2005063	2005	1	50631	0	1.58	6	-99	-99	-99	-99
5063057	2005063	2005	1	50631	0	1.58	6	-99	-99	-99	-99
5063058	2005063	2005	1	50631	0	1.58	6	-99	-99	-99	-99
5063059	2005063	2005	1	50631	0	1.58	6	-99	-99	-99	-99
5063060	2005063	2005	1	50631	0	1.58	6	-99	-99	-99	-99
5063061	2005063	2005	1	50631	0	1.58	6	-99	-99	-99	-99
5063062	2005063	2005	1	50631	0	1.58	6	-99	-99	-99	-99
5063063	2005063	2005	1	50631	0	1.58	6	-99	-99	-99	-99
5063064	2005063	2005	1	50631	0	1.58	6	-99	-99	-99	-99
5063065	2005063	2005	1	50631	0	1.58	6	-99	-99	-99	-99
5063066	2005063	2005	1	50631	0	1.58	6	-99	-99	-99	-99
5063067	2005063	2005	1	50631	0	1.58	6	-99	-99	-99	-99
5063068	2005063	2005	1	50631	0	1.58	5	-99	-99	-99	-99
5063069	2005063	2005	1	50631	0	1.58	5	-99	-99	-99	-99
5063070	2005063	2005	1	50631	0	1.58	5	-99	-99	-99	-99
5063071	2005063	2005	1	50631	0	1.58	5	-99	-99	-99	-99
5063072	2005063	2005	1	50631	0	1.58	5	-99	-99	-99	-99
5063073	2005063	2005	1	50631	0	1.58	5	-99	-99	-99	-99
5063074	2005063	2005	1	50631	0	1.58	4	-99	-99	-99	-99
5063075	2005063	2005	1	50631	0	1.58	4	-99	-99	-99	-99
5063076	2005063	2005	1	50631	0	1.58	4	-99	-99	-99	-99
5063077	2005063	2005	1	50631	0	1.58	4	-99	-99	-99	-99
5063078	2005063	2005	1	50631	0	1.58	4	-99	-99	-99	-99
5063079	2005063	2005	1	50631	0	1.58	4	-99	-99	-99	-99
5065001	2005065	2005	1	50652	100	1.99	21	-99	-99	-99	-99
5065002	2005065	2005	1	50652	100	1.99	21	-99	-99	-99	-99
5065003	2005065	2005	1	50652	100	1.99	21	-99	-99	-99	-99
5065004	2005065	2005	1	50652	100	1.99	21	-99	-99	-99	-99
5065005	2005065	2005	1	50652	100	1.99	21	-99	-99	-99	-99
5065006	2005065	2005	1	50652	100	1.99	21	-99	-99	-99	-99
5065007	2005065	2005	1	50652	100	1.99	21	-99	-99	-99	-99
5065008	2005065	2005	1	50652	100	1.99	21	-99	-99	-99	-99
5065009	2005065	2005	1	50652	100	1.99	21	-99	-99	-99	-99
5065010	2005065	2005	1	50652	100	1.99	21	-99	-99	-99	-99
5065011	2005065	2005	1	50652	100	1.99	21	-99	-99	-99	-99
5065012	2005065	2005	1	50652	100	1.99	21	-99	-99	-99	-99
5065013	2005065	2005	1	50652	100	1.99	21	-99	-99	-99	-99
5065014	2005065	2005	1	50652	100	1.99	21	-99	-99	-99	-99
5065015	2005065	2005	1	50652	100	1.99	21	-99	-99	-99	-99
5065016	2005065	2005	1	50652	100	1.99	21	-99	-99	-99	-99
5065017	2005065	2005	1	50652	100	1.99	21	-99	-99	-99	-99
5065018	2005065	2005	1	50652	100	1.99	21	-99	-99	-99	-99
5065019	2005065	2005	1	50652	100	1.99	21	-99	-99	-99	-99
5065020	2005065	2005	1	50652	100	1.99	21	-99	-99	-99	-99
5065021	2005065	2005	1	50652	100	1.99	21	-99	-99	-99	-99
5065022	2005065	2005	1	50652	100	1.99	21	-99	-99	-99	-99
5065023	2005065	2005	1	50652	100	1.99	21	-99	-99	-99	-99
5065024	2005065	2005	1	50652	100	1.99	21	-99	-99	-99	-99
5065025	2005065	2005	1	50652	100	1.99	21	-99	-99	-99	-99
5065026	2005065	2005	1	50652	0	1.99	18	-99	-99	-99	-99
5065027	2005065	2005	1	50652	0	1.99	18	-99	-99	-99	-99
5065028	2005065	2005	1	50652	0	1.99	15	-99	-99	-99	-99
5065029	2005065	2005	1	50652	0	1.99	14	-99	-99	-99	-99
5065030	2005065	2005	1	50652	0	1.99	13	-99	-99	-99	-99
5065031	2005065	2005	1	50652	0	1.99	10	-99	-99	-99	-99
5065032	2005065	2005	1	50652	0	1.99	9	-99	-99	-99	-99
5065033	2005065	2005	1	50652	0	1.99	8	-99	-99	-99	-99
5065034	2005065	2005	1	50652	0	1.99	7	-99	-99	-99	-99
5065035	2005065	2005	1	50652	0	1.99	7	-99	-99	-99	-99
5065036	2005065	2005	1	50652	0	1.99	7	-99	-99	-99	-99
5065037	2005065	2005	1	50652	0	1.99	6	-99	-99	-99	-99
5065038	2005065	2005	1	50652	0	1.99	6	-99	-99	-99	-99
5065039	2005065	2005	1	50652	0	1.99	4	-99	-99	-99	-99
5065040	2005065	2005	1	50651	100	1.99	21	-99	-99	-99	-99
5065041	2005065	2005	1	50651	100	1.99	21	-99	-99	-99	-99
5065042	2005065	2005	1	50651	100	1.99	21	-99	-99	-99	-99
5065043	2005065	2005	1	50651	100	1.99	21	-99	-99	-99	-99
5065044	2005065	2005	1	50651	100	1.99	21	-99	-99	-99	-99
5065045	2005065	2005	1	50651	100	1.99	21	-99	-99	-99	-99
5065046	2005065	2005	1	50651	100	1.99	21	-99	-99	-99	-99
5065047	2005065	2005	1	50651	100	1.99	21	-99	-99	-99	-99
5065048	2005065	2005	1	50651	100	1.99	21	-99	-99	-99	-99
5065049	2005065	2005	1	50651	100	1.99	21	-99	-99	-99	-99
5065050	2005065	2005	1	50651	100	1.99	21	-99	-99	-99	-99
5065051	2005065	2005	1	50651	100	1.99	21	-99	-99	-99	-99
5065052	2005065	2005	1	50651	100	1.99	21	-99	-99	-99	-99
5065053	2005065	2005	1	50651	100	1.99	21	-99	-99	-99	-99
5065054	2005065	2005	1	50651	100	1.99	21	-99	-99	-99	-99
5065055	2005065	2005	1	50651	100	1.99	21	-99	-99	-99	-99
5065056	2005065	2005	1	50651	100	1.99	21	-99	-99	-99	-99
5065057	2005065	2005	1	50651	100	1.99	21	-99	-99	-99	-99
5065058	2005065	2005	1	50651	100	1.99	21	-99	-99	-99	-99
5065059	2005065	2005	1	50651	100	1.99	21	-99	-99	-99	-99
5065060	2005065	2005	1	50651	100	1.99	21	-99	-99	-99	-99
5065061	2005065	2005	1	50651	100	1.99	21	-99	-99	-99	-99
5065062	2005065	2005	1	50651	100	1.99	21	-99	-99	-99	-99
5065063	2005065	2005	1	50651	100	1.99	21	-99	-99	-99	-99
5065064	2005065	2005	1	50651	100	1.99	21	-99	-99	-99	-99
5065065	2005065	2005	1	50651	100	1.99	21	-99	-99	-99	-99
5065066	2005065	2005	1	50651	100	1.99	21	-99	-99	-99	-99
5065067	2005065	2005	1	50651	100	1.99	21	-99	-99	-99	-99
5065068	2005065	2005	1	50651	0	1.99	17	-99	-99	-99	-99
5065069	2005065	2005	1	50651	0	1.99	16	-99	-99	-99	-99
5065070	2005065	2005	1	50651	0	1.99	16	-99	-99	-99	-99
5065071	2005065	2005	1	50651	0	1.99	15	-99	-99	-99	-99
5065072	2005065	2005	1	50651	0	1.99	14	-99	-99	-99	-99
5065073	2005065	2005	1	50651	0	1.99	10	-99	-99	-99	-99
5065074	2005065	2005	1	50651	0	1.99	9	-99	-99	-99	-99
5065075	2005065	2005	1	50651	0	1.99	8	-99	-99	-99	-99
5065076	2005065	2005	1	50651	0	1.99	7	-99	-99	-99	-99
5065077	2005065	2005	1	50651	0	1.99	7	-99	-99	-99	-99
5065078	2005065	2005	1	50651	0	1.99	5	-99	-99	-99	-99
5065079	2005065	2005	1	50651	0	1.99	4	-99	-99	-99	-99
5066001	2005066	2005	1	50662	100	2.13	21	-99	-99	-99	-99
5066002	2005066	2005	1	50662	100	2.13	21	-99	-99	-99	-99
5066003	2005066	2005	1	50662	100	2.13	21	-99	-99	-99	-99
5066004	2005066	2005	1	50662	100	2.13	21	-99	-99	-99	-99
5066005	2005066	2005	1	50662	100	2.13	21	-99	-99	-99	-99
5066006	2005066	2005	1	50662	100	2.13	21	-99	-99	-99	-99
5066007	2005066	2005	1	50662	100	2.13	21	-99	-99	-99	-99
5066008	2005066	2005	1	50662	100	2.13	21	-99	-99	-99	-99
5066009	2005066	2005	1	50662	100	2.13	21	-99	-99	-99	-99
5066010	2005066	2005	1	50662	100	2.13	21	-99	-99	-99	-99
5066011	2005066	2005	1	50662	100	2.13	21	-99	-99	-99	-99
5066012	2005066	2005	1	50662	100	2.13	21	-99	-99	-99	-99
5066013	2005066	2005	1	50662	100	2.13	21	-99	-99	-99	-99
5066014	2005066	2005	1	50662	100	2.13	21	-99	-99	-99	-99
5066015	2005066	2005	1	50662	0	2.13	19	-99	-99	-99	-99
5066016	2005066	2005	1	50662	0	2.13	17	-99	-99	-99	-99
5066017	2005066	2005	1	50662	0	2.13	17	-99	-99	-99	-99
5066018	2005066	2005	1	50662	0	2.13	16	-99	-99	-99	-99
5066019	2005066	2005	1	50662	0	2.13	15	-99	-99	-99	-99
5066020	2005066	2005	1	50662	0	2.13	14	-99	-99	-99	-99
5066021	2005066	2005	1	50662	0	2.13	14	-99	-99	-99	-99
5066022	2005066	2005	1	50662	0	2.13	13	-99	-99	-99	-99
5066023	2005066	2005	1	50662	0	2.13	12	-99	-99	-99	-99
5066024	2005066	2005	1	50662	0	2.13	12	-99	-99	-99	-99
5066025	2005066	2005	1	50662	0	2.13	12	-99	-99	-99	-99
5066026	2005066	2005	1	50662	0	2.13	10	-99	-99	-99	-99
5066027	2005066	2005	1	50662	0	2.13	10	-99	-99	-99	-99
5066028	2005066	2005	1	50662	0	2.13	10	-99	-99	-99	-99
5066029	2005066	2005	1	50662	0	2.13	9	-99	-99	-99	-99
5066030	2005066	2005	1	50662	0	2.13	7	-99	-99	-99	-99
5066031	2005066	2005	1	50662	0	2.13	7	-99	-99	-99	-99
5066032	2005066	2005	1	50662	0	2.13	7	-99	-99	-99	-99
5066033	2005066	2005	1	50662	0	2.13	7	-99	-99	-99	-99
5066034	2005066	2005	1	50662	0	2.13	6	-99	-99	-99	-99
5066035	2005066	2005	1	50662	0	2.13	6	-99	-99	-99	-99
5066036	2005066	2005	1	50662	0	2.13	6	-99	-99	-99	-99
5066037	2005066	2005	1	50662	0	2.13	5	-99	-99	-99	-99
5066038	2005066	2005	1	50662	0	2.13	5	-99	-99	-99	-99
5066039	2005066	2005	1	50662	0	2.13	4	-99	-99	-99	-99
5066040	2005066	2005	1	50661	100	2.13	21	-99	-99	-99	-99
5066041	2005066	2005	1	50661	100	2.13	21	-99	-99	-99	-99
5066042	2005066	2005	1	50661	100	2.13	21	-99	-99	-99	-99
5066043	2005066	2005	1	50661	100	2.13	21	-99	-99	-99	-99
5066044	2005066	2005	1	50661	100	2.13	21	-99	-99	-99	-99
5066045	2005066	2005	1	50661	100	2.13	21	-99	-99	-99	-99
5066046	2005066	2005	1	50661	100	2.13	21	-99	-99	-99	-99
5066047	2005066	2005	1	50661	100	2.13	21	-99	-99	-99	-99
5066048	2005066	2005	1	50661	0	2.13	18	-99	-99	-99	-99
5066049	2005066	2005	1	50661	0	2.13	17	-99	-99	-99	-99
5066050	2005066	2005	1	50661	0	2.13	16	-99	-99	-99	-99
5066051	2005066	2005	1	50661	0	2.13	15	-99	-99	-99	-99
5066052	2005066	2005	1	50661	0	2.13	15	-99	-99	-99	-99
5066053	2005066	2005	1	50661	0	2.13	13	-99	-99	-99	-99
5066054	2005066	2005	1	50661	0	2.13	13	-99	-99	-99	-99
5066055	2005066	2005	1	50661	0	2.13	11	-99	-99	-99	-99
5066056	2005066	2005	1	50661	0	2.13	10	-99	-99	-99	-99
5066057	2005066	2005	1	50661	0	2.13	10	-99	-99	-99	-99
5066058	2005066	2005	1	50661	0	2.13	9	-99	-99	-99	-99
5066059	2005066	2005	1	50661	0	2.13	9	-99	-99	-99	-99
5066060	2005066	2005	1	50661	0	2.13	9	-99	-99	-99	-99
5066061	2005066	2005	1	50661	0	2.13	8	-99	-99	-99	-99
5066062	2005066	2005	1	50661	0	2.13	8	-99	-99	-99	-99
5066063	2005066	2005	1	50661	0	2.13	8	-99	-99	-99	-99
5066064	2005066	2005	1	50661	0	2.13	8	-99	-99	-99	-99
5066065	2005066	2005	1	50661	0	2.13	8	-99	-99	-99	-99
5066066	2005066	2005	1	50661	0	2.13	7	-99	-99	-99	-99
5066067	2005066	2005	1	50661	0	2.13	7	-99	-99	-99	-99
5066068	2005066	2005	1	50661	0	2.13	7	-99	-99	-99	-99
5066069	2005066	2005	1	50661	0	2.13	7	-99	-99	-99	-99
5066070	2005066	2005	1	50661	0	2.13	6	-99	-99	-99	-99
5066071	2005066	2005	1	50661	0	2.13	6	-99	-99	-99	-99
5066072	2005066	2005	1	50661	0	2.13	6	-99	-99	-99	-99
5066073	2005066	2005	1	50661	0	2.13	6	-99	-99	-99	-99
5066074	2005066	2005	1	50661	0	2.13	6	-99	-99	-99	-99
5066075	2005066	2005	1	50661	0	2.13	6	-99	-99	-99	-99
5066076	2005066	2005	1	50661	0	2.13	6	-99	-99	-99	-99
5066077	2005066	2005	1	50661	0	2.13	5	-99	-99	-99	-99
5066078	2005066	2005	1	50661	0	2.13	5	-99	-99	-99	-99
5066079	2005066	2005	1	50661	0	2.13	4	-99	-99	-99	-99
5067001	2005067	2005	1	50672	100	2.28	21	-99	-99	-99	-99
5067002	2005067	2005	1	50672	100	2.28	21	-99	-99	-99	-99
5067003	2005067	2005	1	50672	100	2.28	21	-99	-99	-99	-99
5067004	2005067	2005	1	50672	100	2.28	21	-99	-99	-99	-99
5067005	2005067	2005	1	50672	100	2.28	21	-99	-99	-99	-99
5067006	2005067	2005	1	50672	100	2.28	21	-99	-99	-99	-99
5067007	2005067	2005	1	50672	100	2.28	21	-99	-99	-99	-99
5067008	2005067	2005	1	50672	100	2.28	21	-99	-99	-99	-99
5067009	2005067	2005	1	50672	100	2.28	21	-99	-99	-99	-99
5067010	2005067	2005	1	50672	100	2.28	21	-99	-99	-99	-99
5067011	2005067	2005	1	50672	100	2.28	21	-99	-99	-99	-99
5067012	2005067	2005	1	50672	100	2.28	21	-99	-99	-99	-99
5067013	2005067	2005	1	50672	100	2.28	21	-99	-99	-99	-99
5067014	2005067	2005	1	50672	100	2.28	21	-99	-99	-99	-99
5067015	2005067	2005	1	50672	100	2.28	21	-99	-99	-99	-99
5067016	2005067	2005	1	50672	100	2.28	21	-99	-99	-99	-99
5067017	2005067	2005	1	50672	100	2.28	21	-99	-99	-99	-99
5067018	2005067	2005	1	50672	100	2.28	21	-99	-99	-99	-99
5067019	2005067	2005	1	50672	100	2.28	21	-99	-99	-99	-99
5067020	2005067	2005	1	50672	0	2.28	19	-99	-99	-99	-99
5067021	2005067	2005	1	50672	0	2.28	16	-99	-99	-99	-99
5067022	2005067	2005	1	50672	0	2.28	16	-99	-99	-99	-99
5067023	2005067	2005	1	50672	0	2.28	13	-99	-99	-99	-99
5067024	2005067	2005	1	50672	0	2.28	10	-99	-99	-99	-99
5067025	2005067	2005	1	50672	0	2.28	9	-99	-99	-99	-99
5067026	2005067	2005	1	50672	0	2.28	9	-99	-99	-99	-99
5067027	2005067	2005	1	50672	0	2.28	9	-99	-99	-99	-99
5067028	2005067	2005	1	50672	0	2.28	9	-99	-99	-99	-99
5067029	2005067	2005	1	50672	0	2.28	8	-99	-99	-99	-99
5067030	2005067	2005	1	50672	0	2.28	8	-99	-99	-99	-99
5067031	2005067	2005	1	50672	0	2.28	8	-99	-99	-99	-99
5067032	2005067	2005	1	50672	0	2.28	8	-99	-99	-99	-99
5067033	2005067	2005	1	50672	0	2.28	8	-99	-99	-99	-99
5067034	2005067	2005	1	50672	0	2.28	8	-99	-99	-99	-99
5067035	2005067	2005	1	50672	0	2.28	7	-99	-99	-99	-99
5067036	2005067	2005	1	50672	0	2.28	7	-99	-99	-99	-99
5067037	2005067	2005	1	50672	0	2.28	7	-99	-99	-99	-99
5067038	2005067	2005	1	50672	0	2.28	6	-99	-99	-99	-99
5067039	2005067	2005	1	50672	0	2.28	5	-99	-99	-99	-99
5067040	2005067	2005	1	50672	0	2.28	2	-99	-99	-99	-99
5067041	2005067	2005	1	50671	100	2.28	21	-99	-99	-99	-99
5067042	2005067	2005	1	50671	100	2.28	21	-99	-99	-99	-99
5067043	2005067	2005	1	50671	100	2.28	21	-99	-99	-99	-99
5067044	2005067	2005	1	50671	100	2.28	21	-99	-99	-99	-99
5067045	2005067	2005	1	50671	100	2.28	21	-99	-99	-99	-99
5067046	2005067	2005	1	50671	100	2.28	21	-99	-99	-99	-99
5067047	2005067	2005	1	50671	100	2.28	21	-99	-99	-99	-99
5067048	2005067	2005	1	50671	100	2.28	21	-99	-99	-99	-99
5067049	2005067	2005	1	50671	100	2.28	21	-99	-99	-99	-99
5067050	2005067	2005	1	50671	100	2.28	21	-99	-99	-99	-99
5067051	2005067	2005	1	50671	100	2.28	21	-99	-99	-99	-99
5067052	2005067	2005	1	50671	100	2.28	21	-99	-99	-99	-99
5067053	2005067	2005	1	50671	100	2.28	21	-99	-99	-99	-99
5067054	2005067	2005	1	50671	100	2.28	21	-99	-99	-99	-99
5067055	2005067	2005	1	50671	100	2.28	21	-99	-99	-99	-99
5067056	2005067	2005	1	50671	0	2.28	21	-99	-99	-99	-99
5067057	2005067	2005	1	50671	0	2.28	21	-99	-99	-99	-99
5067058	2005067	2005	1	50671	0	2.28	21	-99	-99	-99	-99
5067059	2005067	2005	1	50671	0	2.28	16	-99	-99	-99	-99
5067060	2005067	2005	1	50671	0	2.28	16	-99	-99	-99	-99
5067061	2005067	2005	1	50671	0	2.28	15	-99	-99	-99	-99
5067062	2005067	2005	1	50671	0	2.28	15	-99	-99	-99	-99
5067063	2005067	2005	1	50671	0	2.28	10	-99	-99	-99	-99
5067064	2005067	2005	1	50671	0	2.28	10	-99	-99	-99	-99
5067065	2005067	2005	1	50671	0	2.28	9	-99	-99	-99	-99
5067066	2005067	2005	1	50671	0	2.28	9	-99	-99	-99	-99
5067067	2005067	2005	1	50671	0	2.28	9	-99	-99	-99	-99
5067068	2005067	2005	1	50671	0	2.28	9	-99	-99	-99	-99
5067069	2005067	2005	1	50671	0	2.28	8	-99	-99	-99	-99
5067070	2005067	2005	1	50671	0	2.28	8	-99	-99	-99	-99
5067071	2005067	2005	1	50671	0	2.28	8	-99	-99	-99	-99
5067072	2005067	2005	1	50671	0	2.28	8	-99	-99	-99	-99
5067073	2005067	2005	1	50671	0	2.28	8	-99	-99	-99	-99
5067074	2005067	2005	1	50671	0	2.28	7	-99	-99	-99	-99
5067075	2005067	2005	1	50671	0	2.28	7	-99	-99	-99	-99
5067076	2005067	2005	1	50671	0	2.28	7	-99	-99	-99	-99
5067077	2005067	2005	1	50671	0	2.28	5	-99	-99	-99	-99
5067078	2005067	2005	1	50671	0	2.28	2	-99	-99	-99	-99
5068001	2005068	2005	1	50682	100	2.61	21	-99	-99	-99	-99
5068002	2005068	2005	1	50682	100	2.61	21	-99	-99	-99	-99
5068003	2005068	2005	1	50682	100	2.61	21	-99	-99	-99	-99
5068004	2005068	2005	1	50682	100	2.61	21	-99	-99	-99	-99
5068005	2005068	2005	1	50682	100	2.61	21	-99	-99	-99	-99
5068006	2005068	2005	1	50682	0	2.61	19	-99	-99	-99	-99
5068007	2005068	2005	1	50682	0	2.61	19	-99	-99	-99	-99
5068008	2005068	2005	1	50682	0	2.61	18	-99	-99	-99	-99
5068009	2005068	2005	1	50682	0	2.61	17	-99	-99	-99	-99
5068010	2005068	2005	1	50682	0	2.61	16	-99	-99	-99	-99
5068011	2005068	2005	1	50682	0	2.61	15	-99	-99	-99	-99
5068012	2005068	2005	1	50682	0	2.61	14	-99	-99	-99	-99
5068013	2005068	2005	1	50682	0	2.61	13	-99	-99	-99	-99
5068014	2005068	2005	1	50682	0	2.61	11	-99	-99	-99	-99
5068015	2005068	2005	1	50682	0	2.61	11	-99	-99	-99	-99
5068016	2005068	2005	1	50682	0	2.61	10	-99	-99	-99	-99
5068017	2005068	2005	1	50682	0	2.61	10	-99	-99	-99	-99
5068018	2005068	2005	1	50682	0	2.61	10	-99	-99	-99	-99
5068019	2005068	2005	1	50682	0	2.61	8	-99	-99	-99	-99
5068020	2005068	2005	1	50682	0	2.61	7	-99	-99	-99	-99
5068021	2005068	2005	1	50682	0	2.61	7	-99	-99	-99	-99
5068022	2005068	2005	1	50682	0	2.61	7	-99	-99	-99	-99
5068023	2005068	2005	1	50682	0	2.61	7	-99	-99	-99	-99
5068024	2005068	2005	1	50682	0	2.61	7	-99	-99	-99	-99
5068025	2005068	2005	1	50682	0	2.61	7	-99	-99	-99	-99
5068026	2005068	2005	1	50682	0	2.61	6	-99	-99	-99	-99
5068027	2005068	2005	1	50682	0	2.61	6	-99	-99	-99	-99
5068028	2005068	2005	1	50682	0	2.61	6	-99	-99	-99	-99
5068029	2005068	2005	1	50682	0	2.61	6	-99	-99	-99	-99
5068030	2005068	2005	1	50682	0	2.61	6	-99	-99	-99	-99
5068031	2005068	2005	1	50682	0	2.61	5	-99	-99	-99	-99
5068032	2005068	2005	1	50682	0	2.61	5	-99	-99	-99	-99
5068033	2005068	2005	1	50682	0	2.61	5	-99	-99	-99	-99
5068034	2005068	2005	1	50682	0	2.61	5	-99	-99	-99	-99
5068035	2005068	2005	1	50682	0	2.61	5	-99	-99	-99	-99
5068036	2005068	2005	1	50682	0	2.61	4	-99	-99	-99	-99
5068037	2005068	2005	1	50682	0	2.61	4	-99	-99	-99	-99
5068038	2005068	2005	1	50682	0	2.61	4	-99	-99	-99	-99
5068039	2005068	2005	1	50682	0	2.61	2	-99	-99	-99	-99
5068040	2005068	2005	1	50681	100	2.61	21	-99	-99	-99	-99
5068041	2005068	2005	1	50681	100	2.61	21	-99	-99	-99	-99
5068042	2005068	2005	1	50681	100	2.61	21	-99	-99	-99	-99
5068043	2005068	2005	1	50681	100	2.61	21	-99	-99	-99	-99
5068044	2005068	2005	1	50681	0	2.61	17	-99	-99	-99	-99
5068045	2005068	2005	1	50681	0	2.61	16	-99	-99	-99	-99
5068046	2005068	2005	1	50681	0	2.61	13	-99	-99	-99	-99
5068047	2005068	2005	1	50681	0	2.61	12	-99	-99	-99	-99
5068048	2005068	2005	1	50681	0	2.61	11	-99	-99	-99	-99
5068049	2005068	2005	1	50681	0	2.61	10	-99	-99	-99	-99
5068050	2005068	2005	1	50681	0	2.61	10	-99	-99	-99	-99
5068051	2005068	2005	1	50681	0	2.61	9	-99	-99	-99	-99
5068052	2005068	2005	1	50681	0	2.61	9	-99	-99	-99	-99
5068053	2005068	2005	1	50681	0	2.61	8	-99	-99	-99	-99
5068054	2005068	2005	1	50681	0	2.61	8	-99	-99	-99	-99
5068055	2005068	2005	1	50681	0	2.61	8	-99	-99	-99	-99
5068056	2005068	2005	1	50681	0	2.61	8	-99	-99	-99	-99
5068057	2005068	2005	1	50681	0	2.61	8	-99	-99	-99	-99
5068058	2005068	2005	1	50681	0	2.61	8	-99	-99	-99	-99
5068059	2005068	2005	1	50681	0	2.61	7	-99	-99	-99	-99
5068060	2005068	2005	1	50681	0	2.61	7	-99	-99	-99	-99
5068061	2005068	2005	1	50681	0	2.61	7	-99	-99	-99	-99
5068062	2005068	2005	1	50681	0	2.61	7	-99	-99	-99	-99
5068063	2005068	2005	1	50681	0	2.61	6	-99	-99	-99	-99
5068064	2005068	2005	1	50681	0	2.61	6	-99	-99	-99	-99
5068065	2005068	2005	1	50681	0	2.61	6	-99	-99	-99	-99
5068066	2005068	2005	1	50681	0	2.61	6	-99	-99	-99	-99
5068067	2005068	2005	1	50681	0	2.61	6	-99	-99	-99	-99
5068068	2005068	2005	1	50681	0	2.61	6	-99	-99	-99	-99
5068069	2005068	2005	1	50681	0	2.61	6	-99	-99	-99	-99
5068070	2005068	2005	1	50681	0	2.61	6	-99	-99	-99	-99
5068071	2005068	2005	1	50681	0	2.61	5	-99	-99	-99	-99
5068072	2005068	2005	1	50681	0	2.61	5	-99	-99	-99	-99
5068073	2005068	2005	1	50681	0	2.61	5	-99	-99	-99	-99
5068074	2005068	2005	1	50681	0	2.61	5	-99	-99	-99	-99
5068075	2005068	2005	1	50681	0	2.61	4	-99	-99	-99	-99
5068076	2005068	2005	1	50681	0	2.61	4	-99	-99	-99	-99
5068077	2005068	2005	1	50681	0	2.61	4	-99	-99	-99	-99
5068078	2005068	2005	1	50681	0	2.61	4	-99	-99	-99	-99
5069001	2005069	2005	1	50692	100	2.01	21	-99	-99	-99	-99
5069002	2005069	2005	1	50692	100	2.01	21	-99	-99	-99	-99
5069003	2005069	2005	1	50692	100	2.01	21	-99	-99	-99	-99
5069004	2005069	2005	1	50692	100	2.01	21	-99	-99	-99	-99
5069005	2005069	2005	1	50692	100	2.01	21	-99	-99	-99	-99
5069006	2005069	2005	1	50692	0	2.01	16	-99	-99	-99	-99
5069007	2005069	2005	1	50692	0	2.01	15	-99	-99	-99	-99
5069008	2005069	2005	1	50692	0	2.01	13	-99	-99	-99	-99
5069009	2005069	2005	1	50692	0	2.01	12	-99	-99	-99	-99
5069010	2005069	2005	1	50692	0	2.01	11	-99	-99	-99	-99
5069011	2005069	2005	1	50692	0	2.01	11	-99	-99	-99	-99
5069012	2005069	2005	1	50692	0	2.01	10	-99	-99	-99	-99
5069013	2005069	2005	1	50692	0	2.01	10	-99	-99	-99	-99
5069014	2005069	2005	1	50692	0	2.01	9	-99	-99	-99	-99
5069015	2005069	2005	1	50692	0	2.01	8	-99	-99	-99	-99
5069016	2005069	2005	1	50692	0	2.01	8	-99	-99	-99	-99
5069017	2005069	2005	1	50692	0	2.01	8	-99	-99	-99	-99
5069018	2005069	2005	1	50692	0	2.01	8	-99	-99	-99	-99
5069019	2005069	2005	1	50692	0	2.01	7	-99	-99	-99	-99
5069020	2005069	2005	1	50692	0	2.01	7	-99	-99	-99	-99
5069021	2005069	2005	1	50692	0	2.01	7	-99	-99	-99	-99
5069022	2005069	2005	1	50692	0	2.01	7	-99	-99	-99	-99
5069023	2005069	2005	1	50692	0	2.01	7	-99	-99	-99	-99
5069024	2005069	2005	1	50692	0	2.01	7	-99	-99	-99	-99
5069025	2005069	2005	1	50692	0	2.01	7	-99	-99	-99	-99
5069026	2005069	2005	1	50692	0	2.01	6	-99	-99	-99	-99
5069027	2005069	2005	1	50692	0	2.01	6	-99	-99	-99	-99
5069028	2005069	2005	1	50692	0	2.01	6	-99	-99	-99	-99
5069029	2005069	2005	1	50692	0	2.01	6	-99	-99	-99	-99
5069030	2005069	2005	1	50692	0	2.01	6	-99	-99	-99	-99
5069031	2005069	2005	1	50692	0	2.01	6	-99	-99	-99	-99
5069032	2005069	2005	1	50692	0	2.01	5	-99	-99	-99	-99
5069033	2005069	2005	1	50692	0	2.01	5	-99	-99	-99	-99
5069034	2005069	2005	1	50692	0	2.01	5	-99	-99	-99	-99
5069035	2005069	2005	1	50692	0	2.01	5	-99	-99	-99	-99
5069036	2005069	2005	1	50692	0	2.01	5	-99	-99	-99	-99
5069037	2005069	2005	1	50692	0	2.01	5	-99	-99	-99	-99
5069038	2005069	2005	1	50692	0	2.01	4	-99	-99	-99	-99
5069039	2005069	2005	1	50692	0	2.01	4	-99	-99	-99	-99
5069040	2005069	2005	1	50691	100	2.01	21	-99	-99	-99	-99
5069041	2005069	2005	1	50691	100	2.01	21	-99	-99	-99	-99
5069042	2005069	2005	1	50691	100	2.01	21	-99	-99	-99	-99
5069043	2005069	2005	1	50691	100	2.01	21	-99	-99	-99	-99
5069044	2005069	2005	1	50691	100	2.01	21	-99	-99	-99	-99
5069045	2005069	2005	1	50691	100	2.01	21	-99	-99	-99	-99
5069046	2005069	2005	1	50691	100	2.01	21	-99	-99	-99	-99
5069047	2005069	2005	1	50691	100	2.01	21	-99	-99	-99	-99
5069048	2005069	2005	1	50691	0	2.01	17	-99	-99	-99	-99
5069049	2005069	2005	1	50691	0	2.01	17	-99	-99	-99	-99
5069050	2005069	2005	1	50691	0	2.01	14	-99	-99	-99	-99
5069051	2005069	2005	1	50691	0	2.01	14	-99	-99	-99	-99
5069052	2005069	2005	1	50691	0	2.01	11	-99	-99	-99	-99
5069053	2005069	2005	1	50691	0	2.01	10	-99	-99	-99	-99
5069054	2005069	2005	1	50691	0	2.01	10	-99	-99	-99	-99
5069055	2005069	2005	1	50691	0	2.01	10	-99	-99	-99	-99
5069056	2005069	2005	1	50691	0	2.01	9	-99	-99	-99	-99
5069057	2005069	2005	1	50691	0	2.01	9	-99	-99	-99	-99
5069058	2005069	2005	1	50691	0	2.01	9	-99	-99	-99	-99
5069059	2005069	2005	1	50691	0	2.01	9	-99	-99	-99	-99
5069060	2005069	2005	1	50691	0	2.01	8	-99	-99	-99	-99
5069061	2005069	2005	1	50691	0	2.01	8	-99	-99	-99	-99
5069062	2005069	2005	1	50691	0	2.01	8	-99	-99	-99	-99
5069063	2005069	2005	1	50691	0	2.01	8	-99	-99	-99	-99
5069064	2005069	2005	1	50691	0	2.01	7	-99	-99	-99	-99
5069065	2005069	2005	1	50691	0	2.01	7	-99	-99	-99	-99
5069066	2005069	2005	1	50691	0	2.01	7	-99	-99	-99	-99
5069067	2005069	2005	1	50691	0	2.01	7	-99	-99	-99	-99
5069068	2005069	2005	1	50691	0	2.01	6	-99	-99	-99	-99
5069069	2005069	2005	1	50691	0	2.01	6	-99	-99	-99	-99
5069070	2005069	2005	1	50691	0	2.01	6	-99	-99	-99	-99
5069071	2005069	2005	1	50691	0	2.01	6	-99	-99	-99	-99
5069072	2005069	2005	1	50691	0	2.01	5	-99	-99	-99	-99
5069073	2005069	2005	1	50691	0	2.01	5	-99	-99	-99	-99
5069074	2005069	2005	1	50691	0	2.01	5	-99	-99	-99	-99
5069075	2005069	2005	1	50691	0	2.01	5	-99	-99	-99	-99
5069076	2005069	2005	1	50691	0	2.01	2	-99	-99	-99	-99
5074001	2005074	2005	1	50742	100	1.58	21	-99	-99	-99	-99
5074002	2005074	2005	1	50742	100	1.58	21	-99	-99	-99	-99
5074003	2005074	2005	1	50742	100	1.58	21	-99	-99	-99	-99
5074004	2005074	2005	1	50742	100	1.58	21	-99	-99	-99	-99
5074005	2005074	2005	1	50742	100	1.58	21	-99	-99	-99	-99
5074006	2005074	2005	1	50742	100	1.58	21	-99	-99	-99	-99
5074007	2005074	2005	1	50742	0	1.58	21	-99	-99	-99	-99
5074008	2005074	2005	1	50742	0	1.58	15	-99	-99	-99	-99
5074009	2005074	2005	1	50742	0	1.58	14	-99	-99	-99	-99
5074010	2005074	2005	1	50742	0	1.58	13	-99	-99	-99	-99
5074011	2005074	2005	1	50742	0	1.58	12	-99	-99	-99	-99
5074012	2005074	2005	1	50742	0	1.58	12	-99	-99	-99	-99
5074013	2005074	2005	1	50742	0	1.58	11	-99	-99	-99	-99
5074014	2005074	2005	1	50742	0	1.58	9	-99	-99	-99	-99
5074015	2005074	2005	1	50742	0	1.58	8	-99	-99	-99	-99
5074016	2005074	2005	1	50742	0	1.58	8	-99	-99	-99	-99
5074017	2005074	2005	1	50742	0	1.58	8	-99	-99	-99	-99
5074018	2005074	2005	1	50742	0	1.58	8	-99	-99	-99	-99
5074019	2005074	2005	1	50742	0	1.58	7	-99	-99	-99	-99
5074020	2005074	2005	1	50742	0	1.58	7	-99	-99	-99	-99
5074021	2005074	2005	1	50742	0	1.58	7	-99	-99	-99	-99
5074022	2005074	2005	1	50742	0	1.58	7	-99	-99	-99	-99
5074023	2005074	2005	1	50742	0	1.58	7	-99	-99	-99	-99
5074024	2005074	2005	1	50742	0	1.58	7	-99	-99	-99	-99
5074025	2005074	2005	1	50742	0	1.58	6	-99	-99	-99	-99
5074026	2005074	2005	1	50742	0	1.58	6	-99	-99	-99	-99
5074027	2005074	2005	1	50742	0	1.58	6	-99	-99	-99	-99
5074028	2005074	2005	1	50742	0	1.58	6	-99	-99	-99	-99
5074029	2005074	2005	1	50742	0	1.58	6	-99	-99	-99	-99
5074030	2005074	2005	1	50742	0	1.58	6	-99	-99	-99	-99
5074031	2005074	2005	1	50742	0	1.58	5	-99	-99	-99	-99
5074032	2005074	2005	1	50742	0	1.58	5	-99	-99	-99	-99
5074033	2005074	2005	1	50742	0	1.58	5	-99	-99	-99	-99
5074034	2005074	2005	1	50742	0	1.58	5	-99	-99	-99	-99
5074035	2005074	2005	1	50742	0	1.58	5	-99	-99	-99	-99
5074036	2005074	2005	1	50742	0	1.58	5	-99	-99	-99	-99
5074037	2005074	2005	1	50742	0	1.58	5	-99	-99	-99	-99
5074038	2005074	2005	1	50742	0	1.58	4	-99	-99	-99	-99
5074039	2005074	2005	1	50742	0	1.58	4	-99	-99	-99	-99
5074040	2005074	2005	1	50742	0	1.58	3	-99	-99	-99	-99
5074041	2005074	2005	1	50741	100	1.58	21	-99	-99	-99	-99
5074042	2005074	2005	1	50741	100	1.58	21	-99	-99	-99	-99
5074043	2005074	2005	1	50741	100	1.58	21	-99	-99	-99	-99
5074044	2005074	2005	1	50741	100	1.58	21	-99	-99	-99	-99
5074045	2005074	2005	1	50741	100	1.58	21	-99	-99	-99	-99
5074046	2005074	2005	1	50741	100	1.58	21	-99	-99	-99	-99
5074047	2005074	2005	1	50741	0	1.58	19	-99	-99	-99	-99
5074048	2005074	2005	1	50741	0	1.58	12	-99	-99	-99	-99
5074049	2005074	2005	1	50741	0	1.58	11	-99	-99	-99	-99
5074050	2005074	2005	1	50741	0	1.58	10	-99	-99	-99	-99
5074051	2005074	2005	1	50741	0	1.58	10	-99	-99	-99	-99
5074052	2005074	2005	1	50741	0	1.58	9	-99	-99	-99	-99
5074053	2005074	2005	1	50741	0	1.58	9	-99	-99	-99	-99
5074054	2005074	2005	1	50741	0	1.58	9	-99	-99	-99	-99
5074055	2005074	2005	1	50741	0	1.58	9	-99	-99	-99	-99
5074056	2005074	2005	1	50741	0	1.58	9	-99	-99	-99	-99
5074057	2005074	2005	1	50741	0	1.58	9	-99	-99	-99	-99
5074058	2005074	2005	1	50741	0	1.58	8	-99	-99	-99	-99
5074059	2005074	2005	1	50741	0	1.58	8	-99	-99	-99	-99
5074060	2005074	2005	1	50741	0	1.58	8	-99	-99	-99	-99
5074061	2005074	2005	1	50741	0	1.58	8	-99	-99	-99	-99
5074062	2005074	2005	1	50741	0	1.58	8	-99	-99	-99	-99
5074063	2005074	2005	1	50741	0	1.58	8	-99	-99	-99	-99
5074064	2005074	2005	1	50741	0	1.58	8	-99	-99	-99	-99
5074065	2005074	2005	1	50741	0	1.58	7	-99	-99	-99	-99
5074066	2005074	2005	1	50741	0	1.58	7	-99	-99	-99	-99
5074067	2005074	2005	1	50741	0	1.58	6	-99	-99	-99	-99
5074068	2005074	2005	1	50741	0	1.58	6	-99	-99	-99	-99
5074069	2005074	2005	1	50741	0	1.58	6	-99	-99	-99	-99
5074070	2005074	2005	1	50741	0	1.58	6	-99	-99	-99	-99
5074071	2005074	2005	1	50741	0	1.58	6	-99	-99	-99	-99
5074072	2005074	2005	1	50741	0	1.58	6	-99	-99	-99	-99
5074073	2005074	2005	1	50741	0	1.58	5	-99	-99	-99	-99
5074074	2005074	2005	1	50741	0	1.58	5	-99	-99	-99	-99
5074075	2005074	2005	1	50741	0	1.58	5	-99	-99	-99	-99
5074076	2005074	2005	1	50741	0	1.58	4	-99	-99	-99	-99
5074077	2005074	2005	1	50741	0	1.58	4	-99	-99	-99	-99
5074078	2005074	2005	1	50741	0	1.58	4	-99	-99	-99	-99
5074079	2005074	2005	1	50741	0	1.58	1	-99	-99	-99	-99
5076001	2005076	2005	1	50762	100	1.71	21	-99	-99	-99	-99
5076002	2005076	2005	1	50762	100	1.71	21	-99	-99	-99	-99
5076003	2005076	2005	1	50762	100	1.71	21	-99	-99	-99	-99
5076004	2005076	2005	1	50762	0	1.71	21	-99	-99	-99	-99
5076005	2005076	2005	1	50762	0	1.71	16	-99	-99	-99	-99
5076006	2005076	2005	1	50762	0	1.71	15	-99	-99	-99	-99
5076007	2005076	2005	1	50762	0	1.71	15	-99	-99	-99	-99
5076008	2005076	2005	1	50762	0	1.71	12	-99	-99	-99	-99
5076009	2005076	2005	1	50762	0	1.71	9	-99	-99	-99	-99
5076010	2005076	2005	1	50762	0	1.71	8	-99	-99	-99	-99
5076011	2005076	2005	1	50762	0	1.71	8	-99	-99	-99	-99
5076012	2005076	2005	1	50762	0	1.71	8	-99	-99	-99	-99
5076013	2005076	2005	1	50762	0	1.71	8	-99	-99	-99	-99
5076014	2005076	2005	1	50762	0	1.71	8	-99	-99	-99	-99
5076015	2005076	2005	1	50762	0	1.71	8	-99	-99	-99	-99
5076016	2005076	2005	1	50762	0	1.71	7	-99	-99	-99	-99
5076017	2005076	2005	1	50762	0	1.71	7	-99	-99	-99	-99
5076018	2005076	2005	1	50762	0	1.71	7	-99	-99	-99	-99
5076019	2005076	2005	1	50762	0	1.71	7	-99	-99	-99	-99
5076020	2005076	2005	1	50762	0	1.71	7	-99	-99	-99	-99
5076021	2005076	2005	1	50762	0	1.71	7	-99	-99	-99	-99
5076022	2005076	2005	1	50762	0	1.71	7	-99	-99	-99	-99
5076023	2005076	2005	1	50762	0	1.71	7	-99	-99	-99	-99
5076024	2005076	2005	1	50762	0	1.71	7	-99	-99	-99	-99
5076025	2005076	2005	1	50762	0	1.71	6	-99	-99	-99	-99
5076026	2005076	2005	1	50762	0	1.71	6	-99	-99	-99	-99
5076027	2005076	2005	1	50762	0	1.71	6	-99	-99	-99	-99
5076028	2005076	2005	1	50762	0	1.71	6	-99	-99	-99	-99
5076029	2005076	2005	1	50762	0	1.71	6	-99	-99	-99	-99
5076030	2005076	2005	1	50762	0	1.71	6	-99	-99	-99	-99
5076031	2005076	2005	1	50762	0	1.71	5	-99	-99	-99	-99
5076032	2005076	2005	1	50762	0	1.71	5	-99	-99	-99	-99
5076033	2005076	2005	1	50762	0	1.71	5	-99	-99	-99	-99
5076034	2005076	2005	1	50762	0	1.71	5	-99	-99	-99	-99
5076035	2005076	2005	1	50762	0	1.71	4	-99	-99	-99	-99
5076036	2005076	2005	1	50762	0	1.71	4	-99	-99	-99	-99
5076037	2005076	2005	1	50762	0	1.71	4	-99	-99	-99	-99
5076038	2005076	2005	1	50762	0	1.71	4	-99	-99	-99	-99
5076039	2005076	2005	1	50761	100	1.71	21	-99	-99	-99	-99
5076040	2005076	2005	1	50761	100	1.71	21	-99	-99	-99	-99
5076041	2005076	2005	1	50761	0	1.71	14	-99	-99	-99	-99
5076042	2005076	2005	1	50761	0	1.71	10	-99	-99	-99	-99
5076043	2005076	2005	1	50761	0	1.71	9	-99	-99	-99	-99
5076044	2005076	2005	1	50761	0	1.71	9	-99	-99	-99	-99
5076045	2005076	2005	1	50761	0	1.71	8	-99	-99	-99	-99
5076046	2005076	2005	1	50761	0	1.71	8	-99	-99	-99	-99
5076047	2005076	2005	1	50761	0	1.71	8	-99	-99	-99	-99
5076048	2005076	2005	1	50761	0	1.71	8	-99	-99	-99	-99
5076049	2005076	2005	1	50761	0	1.71	8	-99	-99	-99	-99
5076050	2005076	2005	1	50761	0	1.71	7	-99	-99	-99	-99
5076051	2005076	2005	1	50761	0	1.71	7	-99	-99	-99	-99
5076052	2005076	2005	1	50761	0	1.71	7	-99	-99	-99	-99
5076053	2005076	2005	1	50761	0	1.71	7	-99	-99	-99	-99
5076054	2005076	2005	1	50761	0	1.71	7	-99	-99	-99	-99
5076055	2005076	2005	1	50761	0	1.71	7	-99	-99	-99	-99
5076056	2005076	2005	1	50761	0	1.71	7	-99	-99	-99	-99
5076057	2005076	2005	1	50761	0	1.71	7	-99	-99	-99	-99
5076058	2005076	2005	1	50761	0	1.71	6	-99	-99	-99	-99
5076059	2005076	2005	1	50761	0	1.71	6	-99	-99	-99	-99
5076060	2005076	2005	1	50761	0	1.71	6	-99	-99	-99	-99
5076061	2005076	2005	1	50761	0	1.71	6	-99	-99	-99	-99
5076062	2005076	2005	1	50761	0	1.71	6	-99	-99	-99	-99
5076063	2005076	2005	1	50761	0	1.71	6	-99	-99	-99	-99
5076064	2005076	2005	1	50761	0	1.71	6	-99	-99	-99	-99
5076065	2005076	2005	1	50761	0	1.71	6	-99	-99	-99	-99
5076066	2005076	2005	1	50761	0	1.71	6	-99	-99	-99	-99
5076067	2005076	2005	1	50761	0	1.71	6	-99	-99	-99	-99
5076068	2005076	2005	1	50761	0	1.71	6	-99	-99	-99	-99
5076069	2005076	2005	1	50761	0	1.71	6	-99	-99	-99	-99
5076070	2005076	2005	1	50761	0	1.71	5	-99	-99	-99	-99
5076071	2005076	2005	1	50761	0	1.71	5	-99	-99	-99	-99
5076072	2005076	2005	1	50761	0	1.71	5	-99	-99	-99	-99
5076073	2005076	2005	1	50761	0	1.71	5	-99	-99	-99	-99
5076074	2005076	2005	1	50761	0	1.71	5	-99	-99	-99	-99
5076075	2005076	2005	1	50761	0	1.71	4	-99	-99	-99	-99
5076076	2005076	2005	1	50761	0	1.71	4	-99	-99	-99	-99
5076077	2005076	2005	1	50761	0	1.71	4	-99	-99	-99	-99
5076078	2005076	2005	1	50761	0	1.71	3	-99	-99	-99	-99
5080001	2005080	2005	1	50802	100	2.23	21	-99	-99	-99	-99
5080002	2005080	2005	1	50802	100	2.23	21	-99	-99	-99	-99
5080003	2005080	2005	1	50802	100	2.23	21	-99	-99	-99	-99
5080004	2005080	2005	1	50802	100	2.23	21	-99	-99	-99	-99
5080005	2005080	2005	1	50802	100	2.23	21	-99	-99	-99	-99
5080006	2005080	2005	1	50802	100	2.23	21	-99	-99	-99	-99
5080007	2005080	2005	1	50802	100	2.23	21	-99	-99	-99	-99
5080008	2005080	2005	1	50802	0	2.23	19	-99	-99	-99	-99
5080009	2005080	2005	1	50802	0	2.23	18	-99	-99	-99	-99
5080010	2005080	2005	1	50802	0	2.23	17	-99	-99	-99	-99
5080011	2005080	2005	1	50802	0	2.23	17	-99	-99	-99	-99
5080012	2005080	2005	1	50802	0	2.23	16	-99	-99	-99	-99
5080013	2005080	2005	1	50802	0	2.23	16	-99	-99	-99	-99
5080014	2005080	2005	1	50802	0	2.23	15	-99	-99	-99	-99
5080015	2005080	2005	1	50802	0	2.23	14	-99	-99	-99	-99
5080016	2005080	2005	1	50802	0	2.23	12	-99	-99	-99	-99
5080017	2005080	2005	1	50802	0	2.23	11	-99	-99	-99	-99
5080018	2005080	2005	1	50802	0	2.23	11	-99	-99	-99	-99
5080019	2005080	2005	1	50802	0	2.23	11	-99	-99	-99	-99
5080020	2005080	2005	1	50802	0	2.23	9	-99	-99	-99	-99
5080021	2005080	2005	1	50802	0	2.23	8	-99	-99	-99	-99
5080022	2005080	2005	1	50802	0	2.23	8	-99	-99	-99	-99
5080023	2005080	2005	1	50802	0	2.23	8	-99	-99	-99	-99
5080024	2005080	2005	1	50802	0	2.23	7	-99	-99	-99	-99
5080025	2005080	2005	1	50802	0	2.23	7	-99	-99	-99	-99
5080026	2005080	2005	1	50802	0	2.23	6	-99	-99	-99	-99
5080027	2005080	2005	1	50802	0	2.23	6	-99	-99	-99	-99
5080028	2005080	2005	1	50802	0	2.23	5	-99	-99	-99	-99
5080029	2005080	2005	1	50802	0	2.23	5	-99	-99	-99	-99
5080030	2005080	2005	1	50802	0	2.23	5	-99	-99	-99	-99
5080031	2005080	2005	1	50802	0	2.23	5	-99	-99	-99	-99
5080032	2005080	2005	1	50802	0	2.23	5	-99	-99	-99	-99
5080033	2005080	2005	1	50802	0	2.23	5	-99	-99	-99	-99
5080034	2005080	2005	1	50802	0	2.23	5	-99	-99	-99	-99
5080035	2005080	2005	1	50802	0	2.23	5	-99	-99	-99	-99
5080036	2005080	2005	1	50802	0	2.23	5	-99	-99	-99	-99
5080037	2005080	2005	1	50802	0	2.23	4	-99	-99	-99	-99
5080038	2005080	2005	1	50802	0	2.23	4	-99	-99	-99	-99
5080039	2005080	2005	1	50802	0	2.23	4	-99	-99	-99	-99
5080040	2005080	2005	1	50801	100	2.23	21	-99	-99	-99	-99
5080041	2005080	2005	1	50801	100	2.23	21	-99	-99	-99	-99
5080042	2005080	2005	1	50801	100	2.23	21	-99	-99	-99	-99
5080043	2005080	2005	1	50801	100	2.23	21	-99	-99	-99	-99
5080044	2005080	2005	1	50801	0	2.23	18	-99	-99	-99	-99
5080045	2005080	2005	1	50801	0	2.23	17	-99	-99	-99	-99
5080046	2005080	2005	1	50801	0	2.23	16	-99	-99	-99	-99
5080047	2005080	2005	1	50801	0	2.23	10	-99	-99	-99	-99
5080048	2005080	2005	1	50801	0	2.23	9	-99	-99	-99	-99
5080049	2005080	2005	1	50801	0	2.23	9	-99	-99	-99	-99
5080050	2005080	2005	1	50801	0	2.23	9	-99	-99	-99	-99
5080051	2005080	2005	1	50801	0	2.23	9	-99	-99	-99	-99
5080052	2005080	2005	1	50801	0	2.23	8	-99	-99	-99	-99
5080053	2005080	2005	1	50801	0	2.23	8	-99	-99	-99	-99
5080054	2005080	2005	1	50801	0	2.23	8	-99	-99	-99	-99
5080055	2005080	2005	1	50801	0	2.23	8	-99	-99	-99	-99
5080056	2005080	2005	1	50801	0	2.23	7	-99	-99	-99	-99
5080057	2005080	2005	1	50801	0	2.23	7	-99	-99	-99	-99
5080058	2005080	2005	1	50801	0	2.23	7	-99	-99	-99	-99
5080059	2005080	2005	1	50801	0	2.23	7	-99	-99	-99	-99
5080060	2005080	2005	1	50801	0	2.23	7	-99	-99	-99	-99
5080061	2005080	2005	1	50801	0	2.23	6	-99	-99	-99	-99
5080062	2005080	2005	1	50801	0	2.23	6	-99	-99	-99	-99
5080063	2005080	2005	1	50801	0	2.23	6	-99	-99	-99	-99
5080064	2005080	2005	1	50801	0	2.23	6	-99	-99	-99	-99
5080065	2005080	2005	1	50801	0	2.23	6	-99	-99	-99	-99
5080066	2005080	2005	1	50801	0	2.23	6	-99	-99	-99	-99
5080067	2005080	2005	1	50801	0	2.23	6	-99	-99	-99	-99
5080068	2005080	2005	1	50801	0	2.23	6	-99	-99	-99	-99
5080069	2005080	2005	1	50801	0	2.23	6	-99	-99	-99	-99
5080070	2005080	2005	1	50801	0	2.23	6	-99	-99	-99	-99
5080071	2005080	2005	1	50801	0	2.23	6	-99	-99	-99	-99
5080072	2005080	2005	1	50801	0	2.23	5	-99	-99	-99	-99
5080073	2005080	2005	1	50801	0	2.23	5	-99	-99	-99	-99
5080074	2005080	2005	1	50801	0	2.23	4	-99	-99	-99	-99
5080075	2005080	2005	1	50801	0	2.23	4	-99	-99	-99	-99
5080076	2005080	2005	1	50801	0	2.23	4	-99	-99	-99	-99
5080077	2005080	2005	1	50801	0	2.23	4	-99	-99	-99	-99
5080078	2005080	2005	1	50801	0	2.23	4	-99	-99	-99	-99
5080079	2005080	2005	1	50801	0	2.23	3	-99	-99	-99	-99
5081001	2005081	2005	1	50812	100	2.08	21	-99	-99	-99	-99
5081002	2005081	2005	1	50812	100	2.08	21	-99	-99	-99	-99
5081003	2005081	2005	1	50812	100	2.08	21	-99	-99	-99	-99
5081004	2005081	2005	1	50812	100	2.08	21	-99	-99	-99	-99
5081005	2005081	2005	1	50812	100	2.08	21	-99	-99	-99	-99
5081006	2005081	2005	1	50812	100	2.08	21	-99	-99	-99	-99
5081007	2005081	2005	1	50812	100	2.08	21	-99	-99	-99	-99
5081008	2005081	2005	1	50812	100	2.08	21	-99	-99	-99	-99
5081009	2005081	2005	1	50812	100	2.08	21	-99	-99	-99	-99
5081010	2005081	2005	1	50812	100	2.08	21	-99	-99	-99	-99
5081011	2005081	2005	1	50812	100	2.08	21	-99	-99	-99	-99
5081012	2005081	2005	1	50812	100	2.08	21	-99	-99	-99	-99
5081013	2005081	2005	1	50812	100	2.08	21	-99	-99	-99	-99
5081014	2005081	2005	1	50812	0	2.08	18	-99	-99	-99	-99
5081015	2005081	2005	1	50812	0	2.08	14	-99	-99	-99	-99
5081016	2005081	2005	1	50812	0	2.08	14	-99	-99	-99	-99
5081017	2005081	2005	1	50812	0	2.08	10	-99	-99	-99	-99
5081018	2005081	2005	1	50812	0	2.08	10	-99	-99	-99	-99
5081019	2005081	2005	1	50812	0	2.08	9	-99	-99	-99	-99
5081020	2005081	2005	1	50812	0	2.08	9	-99	-99	-99	-99
5081021	2005081	2005	1	50812	0	2.08	9	-99	-99	-99	-99
5081022	2005081	2005	1	50812	0	2.08	8	-99	-99	-99	-99
5081023	2005081	2005	1	50812	0	2.08	8	-99	-99	-99	-99
5081024	2005081	2005	1	50812	0	2.08	7	-99	-99	-99	-99
5081025	2005081	2005	1	50812	0	2.08	6	-99	-99	-99	-99
5081026	2005081	2005	1	50812	0	2.08	6	-99	-99	-99	-99
5081027	2005081	2005	1	50812	0	2.08	6	-99	-99	-99	-99
5081028	2005081	2005	1	50812	0	2.08	6	-99	-99	-99	-99
5081029	2005081	2005	1	50812	0	2.08	5	-99	-99	-99	-99
5081030	2005081	2005	1	50812	0	2.08	5	-99	-99	-99	-99
5081031	2005081	2005	1	50812	0	2.08	4	-99	-99	-99	-99
5081032	2005081	2005	1	50812	0	2.08	4	-99	-99	-99	-99
5081033	2005081	2005	1	50812	0	2.08	4	-99	-99	-99	-99
5081034	2005081	2005	1	50812	0	2.08	4	-99	-99	-99	-99
5081035	2005081	2005	1	50812	0	2.08	4	-99	-99	-99	-99
5081036	2005081	2005	1	50812	0	2.08	4	-99	-99	-99	-99
5081037	2005081	2005	1	50812	0	2.08	4	-99	-99	-99	-99
5081038	2005081	2005	1	50812	0	2.08	4	-99	-99	-99	-99
5081039	2005081	2005	1	50812	0	2.08	4	-99	-99	-99	-99
5081040	2005081	2005	1	50812	0	2.08	3	-99	-99	-99	-99
5081041	2005081	2005	1	50811	100	2.08	21	-99	-99	-99	-99
5081042	2005081	2005	1	50811	100	2.08	21	-99	-99	-99	-99
5081043	2005081	2005	1	50811	100	2.08	21	-99	-99	-99	-99
5081044	2005081	2005	1	50811	100	2.08	21	-99	-99	-99	-99
5081045	2005081	2005	1	50811	100	2.08	21	-99	-99	-99	-99
5081046	2005081	2005	1	50811	100	2.08	21	-99	-99	-99	-99
5081047	2005081	2005	1	50811	100	2.08	21	-99	-99	-99	-99
5081048	2005081	2005	1	50811	100	2.08	21	-99	-99	-99	-99
5081049	2005081	2005	1	50811	100	2.08	21	-99	-99	-99	-99
5081050	2005081	2005	1	50811	100	2.08	21	-99	-99	-99	-99
5081051	2005081	2005	1	50811	100	2.08	21	-99	-99	-99	-99
5081052	2005081	2005	1	50811	100	2.08	21	-99	-99	-99	-99
5081053	2005081	2005	1	50811	100	2.08	21	-99	-99	-99	-99
5081054	2005081	2005	1	50811	100	2.08	21	-99	-99	-99	-99
5081055	2005081	2005	1	50811	100	2.08	21	-99	-99	-99	-99
5081056	2005081	2005	1	50811	100	2.08	21	-99	-99	-99	-99
5081057	2005081	2005	1	50811	100	2.08	21	-99	-99	-99	-99
5081058	2005081	2005	1	50811	100	2.08	21	-99	-99	-99	-99
5081059	2005081	2005	1	50811	100	2.08	21	-99	-99	-99	-99
5081060	2005081	2005	1	50811	100	2.08	21	-99	-99	-99	-99
5081061	2005081	2005	1	50811	0	2.08	21	-99	-99	-99	-99
5081062	2005081	2005	1	50811	0	2.08	21	-99	-99	-99	-99
5081063	2005081	2005	1	50811	0	2.08	19	-99	-99	-99	-99
5081064	2005081	2005	1	50811	0	2.08	15	-99	-99	-99	-99
5081065	2005081	2005	1	50811	0	2.08	14	-99	-99	-99	-99
5081066	2005081	2005	1	50811	0	2.08	11	-99	-99	-99	-99
5081067	2005081	2005	1	50811	0	2.08	9	-99	-99	-99	-99
5081068	2005081	2005	1	50811	0	2.08	9	-99	-99	-99	-99
5081069	2005081	2005	1	50811	0	2.08	8	-99	-99	-99	-99
5081070	2005081	2005	1	50811	0	2.08	7	-99	-99	-99	-99
5081071	2005081	2005	1	50811	0	2.08	7	-99	-99	-99	-99
5081072	2005081	2005	1	50811	0	2.08	7	-99	-99	-99	-99
5081073	2005081	2005	1	50811	0	2.08	7	-99	-99	-99	-99
5081074	2005081	2005	1	50811	0	2.08	7	-99	-99	-99	-99
5081075	2005081	2005	1	50811	0	2.08	5	-99	-99	-99	-99
5081076	2005081	2005	1	50811	0	2.08	4	-99	-99	-99	-99
5081077	2005081	2005	1	50811	0	2.08	4	-99	-99	-99	-99
5081078	2005081	2005	1	50811	0	2.08	4	-99	-99	-99	-99
5081079	2005081	2005	1	50811	0	2.08	4	-99	-99	-99	-99
5081080	2005081	2005	1	50811	0	2.08	4	-99	-99	-99	-99
5081081	2005081	2005	1	50811	0	2.08	4	-99	-99	-99	-99
5084001	2005084	2005	1	50842	100	2.2	21	-99	-99	-99	-99
5084002	2005084	2005	1	50842	100	2.2	21	-99	-99	-99	-99
5084003	2005084	2005	1	50842	100	2.2	21	-99	-99	-99	-99
5084004	2005084	2005	1	50842	100	2.2	21	-99	-99	-99	-99
5084005	2005084	2005	1	50842	100	2.2	21	-99	-99	-99	-99
5084006	2005084	2005	1	50842	100	2.2	21	-99	-99	-99	-99
5084007	2005084	2005	1	50842	100	2.2	21	-99	-99	-99	-99
5084008	2005084	2005	1	50842	100	2.2	21	-99	-99	-99	-99
5084009	2005084	2005	1	50842	100	2.2	21	-99	-99	-99	-99
5084010	2005084	2005	1	50842	0	2.2	19	-99	-99	-99	-99
5084011	2005084	2005	1	50842	0	2.2	17	-99	-99	-99	-99
5084012	2005084	2005	1	50842	0	2.2	16	-99	-99	-99	-99
5084013	2005084	2005	1	50842	0	2.2	16	-99	-99	-99	-99
5084014	2005084	2005	1	50842	0	2.2	15	-99	-99	-99	-99
5084015	2005084	2005	1	50842	0	2.2	15	-99	-99	-99	-99
5084016	2005084	2005	1	50842	0	2.2	14	-99	-99	-99	-99
5084017	2005084	2005	1	50842	0	2.2	13	-99	-99	-99	-99
5084018	2005084	2005	1	50842	0	2.2	13	-99	-99	-99	-99
5084019	2005084	2005	1	50842	0	2.2	12	-99	-99	-99	-99
5084020	2005084	2005	1	50842	0	2.2	11	-99	-99	-99	-99
5084021	2005084	2005	1	50842	0	2.2	11	-99	-99	-99	-99
5084022	2005084	2005	1	50842	0	2.2	11	-99	-99	-99	-99
5084023	2005084	2005	1	50842	0	2.2	10	-99	-99	-99	-99
5084024	2005084	2005	1	50842	0	2.2	10	-99	-99	-99	-99
5084025	2005084	2005	1	50842	0	2.2	10	-99	-99	-99	-99
5084026	2005084	2005	1	50842	0	2.2	10	-99	-99	-99	-99
5084027	2005084	2005	1	50842	0	2.2	8	-99	-99	-99	-99
5084028	2005084	2005	1	50842	0	2.2	8	-99	-99	-99	-99
5084029	2005084	2005	1	50842	0	2.2	8	-99	-99	-99	-99
5084030	2005084	2005	1	50842	0	2.2	8	-99	-99	-99	-99
5084031	2005084	2005	1	50842	0	2.2	7	-99	-99	-99	-99
5084032	2005084	2005	1	50842	0	2.2	7	-99	-99	-99	-99
5084033	2005084	2005	1	50842	0	2.2	7	-99	-99	-99	-99
5084034	2005084	2005	1	50842	0	2.2	7	-99	-99	-99	-99
5084035	2005084	2005	1	50842	0	2.2	7	-99	-99	-99	-99
5084036	2005084	2005	1	50842	0	2.2	6	-99	-99	-99	-99
5084037	2005084	2005	1	50842	0	2.2	6	-99	-99	-99	-99
5084038	2005084	2005	1	50842	0	2.2	6	-99	-99	-99	-99
5084039	2005084	2005	1	50842	0	2.2	6	-99	-99	-99	-99
5084040	2005084	2005	1	50842	0	2.2	5	-99	-99	-99	-99
5084041	2005084	2005	1	50841	100	2.2	21	-99	-99	-99	-99
5084042	2005084	2005	1	50841	100	2.2	21	-99	-99	-99	-99
5084043	2005084	2005	1	50841	0	2.2	19	-99	-99	-99	-99
5084044	2005084	2005	1	50841	0	2.2	15	-99	-99	-99	-99
5084045	2005084	2005	1	50841	0	2.2	15	-99	-99	-99	-99
5084046	2005084	2005	1	50841	0	2.2	15	-99	-99	-99	-99
5084047	2005084	2005	1	50841	0	2.2	14	-99	-99	-99	-99
5084048	2005084	2005	1	50841	0	2.2	10	-99	-99	-99	-99
5084049	2005084	2005	1	50841	0	2.2	9	-99	-99	-99	-99
5084050	2005084	2005	1	50841	0	2.2	9	-99	-99	-99	-99
5084051	2005084	2005	1	50841	0	2.2	9	-99	-99	-99	-99
5084052	2005084	2005	1	50841	0	2.2	9	-99	-99	-99	-99
5084053	2005084	2005	1	50841	0	2.2	9	-99	-99	-99	-99
5084054	2005084	2005	1	50841	0	2.2	8	-99	-99	-99	-99
5084055	2005084	2005	1	50841	0	2.2	8	-99	-99	-99	-99
5084056	2005084	2005	1	50841	0	2.2	8	-99	-99	-99	-99
5084057	2005084	2005	1	50841	0	2.2	8	-99	-99	-99	-99
5084058	2005084	2005	1	50841	0	2.2	7	-99	-99	-99	-99
5084059	2005084	2005	1	50841	0	2.2	7	-99	-99	-99	-99
5084060	2005084	2005	1	50841	0	2.2	7	-99	-99	-99	-99
5084061	2005084	2005	1	50841	0	2.2	7	-99	-99	-99	-99
5084062	2005084	2005	1	50841	0	2.2	7	-99	-99	-99	-99
5084063	2005084	2005	1	50841	0	2.2	7	-99	-99	-99	-99
5084064	2005084	2005	1	50841	0	2.2	7	-99	-99	-99	-99
5084065	2005084	2005	1	50841	0	2.2	7	-99	-99	-99	-99
5084066	2005084	2005	1	50841	0	2.2	7	-99	-99	-99	-99
5084067	2005084	2005	1	50841	0	2.2	7	-99	-99	-99	-99
5084068	2005084	2005	1	50841	0	2.2	7	-99	-99	-99	-99
5084069	2005084	2005	1	50841	0	2.2	7	-99	-99	-99	-99
5084070	2005084	2005	1	50841	0	2.2	6	-99	-99	-99	-99
5084071	2005084	2005	1	50841	0	2.2	6	-99	-99	-99	-99
5084072	2005084	2005	1	50841	0	2.2	6	-99	-99	-99	-99
5084073	2005084	2005	1	50841	0	2.2	6	-99	-99	-99	-99
5084074	2005084	2005	1	50841	0	2.2	6	-99	-99	-99	-99
5084075	2005084	2005	1	50841	0	2.2	6	-99	-99	-99	-99
5084076	2005084	2005	1	50841	0	2.2	6	-99	-99	-99	-99
5084077	2005084	2005	1	50841	0	2.2	5	-99	-99	-99	-99
5084078	2005084	2005	1	50841	0	2.2	5	-99	-99	-99	-99
5084079	2005084	2005	1	50841	0	2.2	5	-99	-99	-99	-99
5084080	2005084	2005	1	50841	0	2.2	4	-99	-99	-99	-99
5084081	2005084	2005	1	50841	0	2.2	4	-99	-99	-99	-99
5084082	2005084	2005	1	50841	0	2.2	4	-99	-99	-99	-99
5088001	2005088	2005	1	50882	100	2.33	21	-99	-99	-99	-99
5088002	2005088	2005	1	50882	100	2.33	21	-99	-99	-99	-99
5088003	2005088	2005	1	50882	100	2.33	21	-99	-99	-99	-99
5088004	2005088	2005	1	50882	100	2.33	21	-99	-99	-99	-99
5088005	2005088	2005	1	50882	100	2.33	21	-99	-99	-99	-99
5088006	2005088	2005	1	50882	100	2.33	21	-99	-99	-99	-99
5088007	2005088	2005	1	50882	100	2.33	21	-99	-99	-99	-99
5088008	2005088	2005	1	50882	0	2.33	13	-99	-99	-99	-99
5088009	2005088	2005	1	50882	0	2.33	13	-99	-99	-99	-99
5088010	2005088	2005	1	50882	0	2.33	12	-99	-99	-99	-99
5088011	2005088	2005	1	50882	0	2.33	11	-99	-99	-99	-99
5088012	2005088	2005	1	50882	0	2.33	11	-99	-99	-99	-99
5088013	2005088	2005	1	50882	0	2.33	11	-99	-99	-99	-99
5088014	2005088	2005	1	50882	0	2.33	11	-99	-99	-99	-99
5088015	2005088	2005	1	50882	0	2.33	10	-99	-99	-99	-99
5088016	2005088	2005	1	50882	0	2.33	10	-99	-99	-99	-99
5088017	2005088	2005	1	50882	0	2.33	10	-99	-99	-99	-99
5088018	2005088	2005	1	50882	0	2.33	9	-99	-99	-99	-99
5088019	2005088	2005	1	50882	0	2.33	9	-99	-99	-99	-99
5088020	2005088	2005	1	50882	0	2.33	8	-99	-99	-99	-99
5088021	2005088	2005	1	50882	0	2.33	8	-99	-99	-99	-99
5088022	2005088	2005	1	50882	0	2.33	8	-99	-99	-99	-99
5088023	2005088	2005	1	50882	0	2.33	7	-99	-99	-99	-99
5088024	2005088	2005	1	50882	0	2.33	7	-99	-99	-99	-99
5088025	2005088	2005	1	50882	0	2.33	7	-99	-99	-99	-99
5088026	2005088	2005	1	50882	0	2.33	7	-99	-99	-99	-99
5088027	2005088	2005	1	50882	0	2.33	7	-99	-99	-99	-99
5088028	2005088	2005	1	50882	0	2.33	7	-99	-99	-99	-99
5088029	2005088	2005	1	50882	0	2.33	7	-99	-99	-99	-99
5088030	2005088	2005	1	50882	0	2.33	7	-99	-99	-99	-99
5088031	2005088	2005	1	50882	0	2.33	6	-99	-99	-99	-99
5088032	2005088	2005	1	50882	0	2.33	6	-99	-99	-99	-99
5088033	2005088	2005	1	50882	0	2.33	6	-99	-99	-99	-99
5088034	2005088	2005	1	50882	0	2.33	6	-99	-99	-99	-99
5088035	2005088	2005	1	50882	0	2.33	6	-99	-99	-99	-99
5088036	2005088	2005	1	50882	0	2.33	5	-99	-99	-99	-99
5088037	2005088	2005	1	50882	0	2.33	5	-99	-99	-99	-99
5088038	2005088	2005	1	50882	0	2.33	5	-99	-99	-99	-99
5088039	2005088	2005	1	50882	0	2.33	5	-99	-99	-99	-99
5088040	2005088	2005	1	50881	100	2.33	21	-99	-99	-99	-99
5088041	2005088	2005	1	50881	100	2.33	21	-99	-99	-99	-99
5088042	2005088	2005	1	50881	100	2.33	21	-99	-99	-99	-99
5088043	2005088	2005	1	50881	100	2.33	21	-99	-99	-99	-99
5088044	2005088	2005	1	50881	100	2.33	21	-99	-99	-99	-99
5088045	2005088	2005	1	50881	0	2.33	16	-99	-99	-99	-99
5088046	2005088	2005	1	50881	0	2.33	13	-99	-99	-99	-99
5088047	2005088	2005	1	50881	0	2.33	13	-99	-99	-99	-99
5088048	2005088	2005	1	50881	0	2.33	11	-99	-99	-99	-99
5088049	2005088	2005	1	50881	0	2.33	10	-99	-99	-99	-99
5088050	2005088	2005	1	50881	0	2.33	10	-99	-99	-99	-99
5088051	2005088	2005	1	50881	0	2.33	9	-99	-99	-99	-99
5088052	2005088	2005	1	50881	0	2.33	9	-99	-99	-99	-99
5088053	2005088	2005	1	50881	0	2.33	9	-99	-99	-99	-99
5088054	2005088	2005	1	50881	0	2.33	8	-99	-99	-99	-99
5088055	2005088	2005	1	50881	0	2.33	8	-99	-99	-99	-99
5088056	2005088	2005	1	50881	0	2.33	8	-99	-99	-99	-99
5088057	2005088	2005	1	50881	0	2.33	8	-99	-99	-99	-99
5088058	2005088	2005	1	50881	0	2.33	8	-99	-99	-99	-99
5088059	2005088	2005	1	50881	0	2.33	7	-99	-99	-99	-99
5088060	2005088	2005	1	50881	0	2.33	7	-99	-99	-99	-99
5088061	2005088	2005	1	50881	0	2.33	7	-99	-99	-99	-99
5088062	2005088	2005	1	50881	0	2.33	7	-99	-99	-99	-99
5088063	2005088	2005	1	50881	0	2.33	7	-99	-99	-99	-99
5088064	2005088	2005	1	50881	0	2.33	7	-99	-99	-99	-99
5088065	2005088	2005	1	50881	0	2.33	6	-99	-99	-99	-99
5088066	2005088	2005	1	50881	0	2.33	6	-99	-99	-99	-99
5088067	2005088	2005	1	50881	0	2.33	6	-99	-99	-99	-99
5088068	2005088	2005	1	50881	0	2.33	6	-99	-99	-99	-99
5088069	2005088	2005	1	50881	0	2.33	5	-99	-99	-99	-99
5088070	2005088	2005	1	50881	0	2.33	5	-99	-99	-99	-99
5088071	2005088	2005	1	50881	0	2.33	5	-99	-99	-99	-99
5088072	2005088	2005	1	50881	0	2.33	5	-99	-99	-99	-99
5088073	2005088	2005	1	50881	0	2.33	5	-99	-99	-99	-99
5088074	2005088	2005	1	50881	0	2.33	5	-99	-99	-99	-99
5088075	2005088	2005	1	50881	0	2.33	5	-99	-99	-99	-99
5088076	2005088	2005	1	50881	0	2.33	5	-99	-99	-99	-99
5088077	2005088	2005	1	50881	0	2.33	5	-99	-99	-99	-99
5088078	2005088	2005	1	50881	0	2.33	4	-99	-99	-99	-99
5088079	2005088	2005	1	50881	0	2.33	4	-99	-99	-99	-99
5089001	2005089	2005	1	50892	100	2.3	21	-99	-99	-99	-99
5089002	2005089	2005	1	50892	100	2.3	21	-99	-99	-99	-99
5089003	2005089	2005	1	50892	100	2.3	21	-99	-99	-99	-99
5089004	2005089	2005	1	50892	100	2.3	21	-99	-99	-99	-99
5089005	2005089	2005	1	50892	100	2.3	21	-99	-99	-99	-99
5089006	2005089	2005	1	50892	100	2.3	21	-99	-99	-99	-99
5089007	2005089	2005	1	50892	100	2.3	21	-99	-99	-99	-99
5089008	2005089	2005	1	50892	100	2.3	21	-99	-99	-99	-99
5089009	2005089	2005	1	50892	100	2.3	21	-99	-99	-99	-99
5089010	2005089	2005	1	50892	100	2.3	21	-99	-99	-99	-99
5089011	2005089	2005	1	50892	100	2.3	21	-99	-99	-99	-99
5089012	2005089	2005	1	50892	100	2.3	21	-99	-99	-99	-99
5089013	2005089	2005	1	50892	100	2.3	21	-99	-99	-99	-99
5089014	2005089	2005	1	50892	100	2.3	21	-99	-99	-99	-99
5089015	2005089	2005	1	50892	100	2.3	21	-99	-99	-99	-99
5089016	2005089	2005	1	50892	100	2.3	21	-99	-99	-99	-99
5089017	2005089	2005	1	50892	100	2.3	21	-99	-99	-99	-99
5089018	2005089	2005	1	50892	100	2.3	21	-99	-99	-99	-99
5089019	2005089	2005	1	50892	0	2.3	16	-99	-99	-99	-99
5089020	2005089	2005	1	50892	0	2.3	16	-99	-99	-99	-99
5089021	2005089	2005	1	50892	0	2.3	11	-99	-99	-99	-99
[truncated: 29,033 more rows]

## Sheet: Data S2
Supplemental Data S2. Complete dataset of spleen index values of fish used in QTL analyses.
		Genotype	Original	Date
Number	UniqueID1	Designation2	Fish #	Sampled3	Family4	bw, g5	spln wt6, g	Spleen Index7
1	2008132011	SW_2008132_001	1	2008-08-25	2008132	86.96	0.0755	0.868215			Low SI
2	2008132012	SW_2008132_002	2	2008-08-25	2008132	78.24	0.0592	0.756646			High SI
3	2008132013	SW_2008132_003	3	2008-08-25	2008132	77.01	0.0454	0.589534			Intermediate SI
4	2008132014	SW_2008132_004	4	2008-08-25	2008132	70.36	0.0557	0.791643
5	2008132015	SW_2008132_005	5	2008-08-25	2008132	96.45	0.1007	1.04406
6	2008132017	SW_2008132_007	7	2008-08-25	2008132	83.68	0.0792	0.946463
7	2008132021	SW_2008132_011	11	2008-08-25	2008132	75.49	0.0736	0.974964
8	2008132022	SW_2008132_012	12	2008-08-25	2008132	64.64	0.0689	1.0659
9	2008132028	SW_2008132_018	18	2008-08-25	2008132	82.64	0.06	0.726041
10	2008132029	SW_2008132_019	19	2008-08-25	2008132	76.02	0.0684	0.899763
11	2008132030	SW_2008132_020	20	2008-08-25	2008132	55.35	0.059	1.06594
12	2008132031	SW_2008132_021	21	2008-08-25	2008132	72.3	0.067	0.926694
13	2008132033	SW_2008132_023	23	2008-08-25	2008132	64.75	0.0562	0.867954
14	2008132036	SW_2008132_026	26	2008-08-25	2008132	80.93	0.0767	0.947733
15	2008132038	SW_2008132_028	28	2008-08-25	2008132	78.24	0.0837	1.06979
16	2008132041	SW_2008132_031	31	2008-08-25	2008132	67.49	0.07	1.03719
17	2008132042	SW_2008132_032	32	2008-08-25	2008132	67.77	0.0693	1.02258
18	2008132048	SW_2008132_038	38	2008-08-25	2008132	45.59	0.0437	0.958544
19	2008132050	SW_2008132_040	40	2008-08-25	2008132	45.77	0.0472	1.03124
20	2008132053	SW_2008132_043	43	2008-08-25	2008132	69.13	0.0758	1.09648
21	2008132054	SW_2008132_044	44	2008-08-25	2008132	68.8	0.075	1.09012
22	2008132059	SW_2008132_049	49	2008-08-25	2008132	74.67	0.0796	1.06602
23	2008132061	SW_2008132_051	51	2008-08-25	2008132	67.72	0.0482	0.711754
24	2008132065	SW_2008132_055	55	2008-08-25	2008132	51.41	0.0546	1.06205
25	2008132066	SW_2008132_056	56	2008-08-25	2008132	68.27	0.0579	0.848103
26	2008132067	SW_2008132_057	57	2008-08-25	2008132	40.43	0.0362	0.895375
27	2008132071	SW_2008132_061	61	2008-08-25	2008132	48.75	0.0512	1.05026
28	2008132072	SW_2008132_062	62	2008-08-25	2008132	73.56	0.0747	1.0155
29	2008132073	SW_2008132_063	63	2008-08-25	2008132	54.29	0.0574	1.05728
30	2008132075	SW_2008132_065	65	2008-08-25	2008132	66.21	0.0642	0.969642
31	2008132077	SW_2008132_067	67	2008-08-25	2008132	76.28	0.0795	1.04221
32	2008132079	SW_2008132_069	69	2008-08-25	2008132	77.76	0.0748	0.961934
33	2008132086	SW_2008132_076	76	2008-08-25	2008132	57.44	0.0553	0.962744
34	2008132093	SW_2008132_083	83	2008-08-25	2008132	39.36	0.0369	0.9375
35	2008132094	SW_2008132_084	84	2008-08-25	2008132	67.09	0.0588	0.876435
36	2008132095	SW_2008132_085	85	2008-08-25	2008132	74.59	0.0799	1.07119
37	2008132096	SW_2008132_086	86	2008-08-25	2008132	92.61	0.0724	0.781773
38	2008132100	SW_2008132_090	90	2008-08-25	2008132	60.79	0.0486	0.799474
39	2008132101	SW_2008132_091	91	2008-08-25	2008132	59.15	0.0528	0.892646
40	2008132102	SW_2008132_092	92	2008-08-25	2008132	57.18	0.0628	1.09829
41	2008132113	SW_2008132_103	103	2008-08-26	2008132	97.13	0.0611	0.629054
42	2008132117	SW_2008132_107	107	2008-08-26	2008132	67.92	0.0574	0.845112
43	2008132138	SW_2008132_128	128	2008-08-26	2008132	69.24	0.0713	1.02975
44	2008132147	SW_2008132_137	137	2008-08-26	2008132	51.46	0.0311	0.604353
45	2008132191	SW_2008132_181	181	2008-08-26	2008132	65.77	0.0708	1.07648
46	2008132193	SW_2008132_183	183	2008-08-26	2008132	84.12	0.0735	0.873752
47	2008132205	SW_2008132_195	195	2008-08-26	2008132	58.43	0.063	1.07821
48	2008132213	SW_2008132_203	203	2008-08-26	2008132	84.33	0.0868	1.02929
49	2008132224	SW_2008132_214	214	2008-08-26	2008132	80.78	0.0421	0.521169
50	2008132229	SW_2008132_219	219	2008-08-26	2008132	72.69	0.0666	0.91622
51	2008132231	SW_2008132_221	221	2008-08-26	2008132	67.17	0.0718	1.06893
52	2008132232	SW_2008132_222	222	2008-08-26	2008132	55.55	0.0606	1.09091
53	2008132234	SW_2008132_224	224	2008-08-26	2008132	57.63	0.0571	0.990803
54	2008132243	SW_2008132_233	233	2008-08-26	2008132	22.3	0.0231	1.03587
55	2008132250	SW_2008132_240	240	2008-08-26	2008132	65.56	0.0589	0.898414
56	2008132268	SW_2008132_258	10	2008-07-09	2008132	26.26	0.0258	0.982483
57	2008132269	SW_2008132_259	11	2008-07-09	2008132	27.18	0.0207	0.761589
58	2008132271	SW_2008132_261	61	2008-07-10	2008132	22.73	0.0171	0.75231
59	2008132273	SW_2008132_263	63	2008-07-10	2008132	17.48	0.0172	0.983982
60	2008132274	SW_2008132_264	64	2008-07-10	2008132	17.81	0.016	0.898372
61	2008132288	SW_2008132_278	331	2008-08-07	2008132	46.14	0.0347	0.752059
62	2008132289	SW_2008132_279	332	2008-08-07	2008132	27.76	0.0199	0.716859
63	2008132292	SW_2008132_282	335	2008-08-07	2008132	59.66	0.0252	0.422394
64	2008132293	SW_2008132_283	336	2008-08-07	2008132	60.33	0.0425	0.704459
65	2008132296	SW_2008132_286	339	2008-08-07	2008132	30.9	0.0336	1.08738
66	2008132298	SW_2008132_288	481	2008-08-07	2008132	60.34	0.0628	1.04077
67	2008132300	SW_2008132_290	483	2008-08-07	2008132	51.02	0.0444	0.870247
68	2008132301	SW_2008132_291	484	2008-08-07	2008132	70.85	0.0616	0.869442
69	2008132302	SW_2008132_292	485	2008-08-07	2008132	30.54	0.0318	1.04126
70	2008132304	SW_2008132_294	487	2008-08-07	2008132	47.18	0.0375	0.794828
71	2008132307	SW_2008132_297	490	2008-08-07	2008132	52.64	0.0452	0.858663
72	2008132309	SW_2008132_299	632	2008-08-11	2008132	47.65	0.0438	0.919203
73	2008132189	SW_2008132_300	633	2008-08-11	2008132	55.66	0.0516	0.927057
74	2008132312	SW_2008132_302	635	2008-08-11	2008132	62.72	0.0651	1.03795
75	2008132316	SW_2008132_306	639	2008-08-11	2008132	48.5	0.0386	0.795876
76	2008132317	SW_2008132_307	640	2008-08-11	2008132	39.55	0.0387	0.978508
77	2008132318	SW_2008132_308	971	2008-10-20	2008132	291.5	0.2903	0.995883
78	2008132319	SW_2008132_309	972	2008-10-20	2008132	89.86	0.0629	0.699978
79	2008132322	SW_2008132_312	975	2008-10-20	2008132	191.84	0.1543	0.804316
80	2008132323	SW_2008132_313	976	2008-10-20	2008132	201.58	0.1365	0.677151
81	2008132325	SW_2008132_315	978	2008-10-20	2008132	128.81	0.1376	1.06824
82	2008132326	SW_2008132_316	979	2008-10-20	2008132	273.63	0.1091	0.398714
83	2008132327	SW_2008132_317	980	2008-10-20	2008132	139.52	0.144	1.03211
84	2008132330	SW_2008132_320	983	2008-10-20	2008132	224.25	0.1924	0.857971
85	2008132332	SW_2008132_322	985	2008-10-20	2008132	223.46	0.2243	1.00376
86	2008132333	SW_2008132_323	986	2008-10-20	2008132	181.54	0.1851	1.01961
87	2008132334	SW_2008132_324	987	2008-10-20	2008132	225.43	0.2395	1.06241
88	2008132336	SW_2008132_326	989	2008-10-20	2008132	162.01	0.1594	0.98389
89	2008132337	SW_2008132_327	990	2008-10-20	2008132	166.31	0.1677	1.00836
90	2008132025	SW_2008132_015	15	2008-08-25	2008132	66.23	0.1054	1.59142
91	2008132027	SW_2008132_017	17	2008-08-25	2008132	52.73	0.1392	2.63986
92	2008132037	SW_2008132_027	27	2008-08-25	2008132	64.35	0.1113	1.7296
93	2008132039	SW_2008132_029	29	2008-08-25	2008132	52.68	0.0828	1.57175
94	2008132046	SW_2008132_036	36	2008-08-25	2008132	22.15	0.0489	2.20767
95	2008132047	SW_2008132_037	37	2008-08-25	2008132	54.3	0.0827	1.52302
96	2008132052	SW_2008132_042	42	2008-08-25	2008132	81.11	0.1326	1.63482
97	2008132055	SW_2008132_045	45	2008-08-25	2008132	36.86	0.059	1.60065
98	2008132057	SW_2008132_047	47	2008-08-25	2008132	74.58	0.129	1.72969
99	2008132058	SW_2008132_048	48	2008-08-25	2008132	68.66	0.1043	1.51908
100	2008132063	SW_2008132_053	53	2008-08-25	2008132	47.56	0.0824	1.73255
101	2008132070	SW_2008132_060	60	2008-08-25	2008132	78.31	0.1435	1.83246
102	2008132076	SW_2008132_066	66	2008-08-25	2008132	83.13	0.1327	1.59629
103	2008132081	SW_2008132_071	71	2008-08-25	2008132	25.14	0.0411	1.63484
104	2008132084	SW_2008132_074	74	2008-08-25	2008132	47.27	0.0785	1.66067
105	2008132087	SW_2008132_077	77	2008-08-25	2008132	88.78	0.1363	1.53526
106	2008132088	SW_2008132_078	78	2008-08-25	2008132	75.98	0.1206	1.58726
107	2008132089	SW_2008132_079	79	2008-08-25	2008132	71.85	0.1171	1.62978
108	2008132106	SW_2008132_096	96	2008-08-25	2008132	55.67	0.0997	1.79091
109	2008132108	SW_2008132_098	98	2008-08-25	2008132	68.85	0.109	1.58315
110	2008132112	SW_2008132_102	102	2008-08-25	2008132	58.21	0.094	1.61484
111	2008132114	SW_2008132_104	104	2008-08-26	2008132	66.68	0.1089	1.63317
112	2008132115	SW_2008132_105	105	2008-08-26	2008132	75.7	0.1187	1.56803
113	2008132123	SW_2008132_113	113	2008-08-26	2008132	67.25	0.1253	1.8632
114	2008132125	SW_2008132_115	115	2008-08-26	2008132	89.7	0.1517	1.69119
115	2008132128	SW_2008132_118	118	2008-08-26	2008132	66.83	0.0993	1.48586
116	2008132129	SW_2008132_119	119	2008-08-26	2008132	63.81	0.1038	1.6267
117	2008132130	SW_2008132_120	120	2008-08-26	2008132	51.86	0.0837	1.61396
118	2008132132	SW_2008132_122	122	2008-08-26	2008132	85.62	0.1495	1.74609
119	2008132133	SW_2008132_123	123	2008-08-26	2008132	62.08	0.1413	2.2761
120	2008132134	SW_2008132_124	124	2008-08-26	2008132	45.82	0.0863	1.88346
121	2008132137	SW_2008132_127	127	2008-08-26	2008132	65.39	0.0985	1.50635
122	2008132139	SW_2008132_129	129	2008-08-26	2008132	82.52	0.1268	1.5366
123	2008132143	SW_2008132_133	133	2008-08-26	2008132	65.44	0.1005	1.53576
124	2008132145	SW_2008132_135	135	2008-08-26	2008132	62.59	0.1014	1.62007
125	2008132151	SW_2008132_141	141	2008-08-26	2008132	52.76	0.0795	1.50682
126	2008132152	SW_2008132_142	142	2008-08-26	2008132	64.65	0.1086	1.67981
127	2008132153	SW_2008132_143	143	2008-08-26	2008132	47.09	0.111	2.35719
128	2008132155	SW_2008132_145	145	2008-08-26	2008132	74.91	0.1146	1.52984
129	2008132166	SW_2008132_156	156	2008-08-26	2008132	70.08	0.1276	1.82078
130	2008132169	SW_2008132_159	159	2008-08-26	2008132	65.8	0.1027	1.56079
131	2008132176	SW_2008132_166	166	2008-08-26	2008132	43.42	0.0656	1.51082
132	2008132178	SW_2008132_168	168	2008-08-26	2008132	73.93	0.1662	2.24807
133	2008132179	SW_2008132_169	169	2008-08-26	2008132	47.43	0.0807	1.70145
134	2008132180	SW_2008132_170	170	2008-08-26	2008132	62.77	0.1148	1.8289
135	2008132181	SW_2008132_171	171	2008-08-26	2008132	83.57	0.1376	1.64652
136	2008132182	SW_2008132_172	172	2008-08-26	2008132	24.47	0.0543	2.21904
137	2008132184	SW_2008132_174	174	2008-08-26	2008132	42.02	0.0873	2.07758
138	2008132185	SW_2008132_175	175	2008-08-26	2008132	31.08	0.0485	1.56049
139	2008132186	SW_2008132_176	176	2008-08-26	2008132	75.09	0.1434	1.90971
140	2008132187	SW_2008132_177	177	2008-08-26	2008132	46.67	0.0722	1.54703
141	2008132188	SW_2008132_178	178	2008-08-26	2008132	54.08	0.113	2.0895
142	2008132310	SW_2008132_179	179	2008-08-26	2008132	55.66	0.1149	2.06432
143	2008132190	SW_2008132_180	180	2008-08-26	2008132	85.75	0.1306	1.52303
144	2008132196	SW_2008132_186	186	2008-08-26	2008132	72.1	0.1198	1.66158
145	2008132197	SW_2008132_187	187	2008-08-26	2008132	79.65	0.193	2.4231
146	2008132198	SW_2008132_188	188	2008-08-26	2008132	82.85	0.1785	2.1545
147	2008132200	SW_2008132_190	190	2008-08-26	2008132	63.41	0.1002	1.58019
148	2008132202	SW_2008132_192	192	2008-08-26	2008132	61.11	0.091	1.48912
149	2008132203	SW_2008132_193	193	2008-08-26	2008132	72.89	0.1291	1.77116
150	2008132208	SW_2008132_198	198	2008-08-26	2008132	97.99	0.1833	1.8706
151	2008132210	SW_2008132_200	200	2008-08-26	2008132	67.63	0.1375	2.03312
152	2008132216	SW_2008132_206	206	2008-08-26	2008132	93.14	0.1533	1.64591
153	2008132217	SW_2008132_207	207	2008-08-26	2008132	76.2	0.1172	1.53806
154	2008132219	SW_2008132_209	209	2008-08-26	2008132	44.04	0.0667	1.51453
155	2008132220	SW_2008132_210	210	2008-08-26	2008132	76.62	0.1495	1.95119
156	2008132222	SW_2008132_212	212	2008-08-26	2008132	46.43	0.0846	1.8221
157	2008132230	SW_2008132_220	220	2008-08-26	2008132	85.01	0.1398	1.64451
158	2008132233	SW_2008132_223	223	2008-08-26	2008132	56.01	0.0879	1.56936
159	2008132235	SW_2008132_225	225	2008-08-26	2008132	75.11	0.1801	2.39782
160	2008132236	SW_2008132_226	226	2008-08-26	2008132	78.42	0.154	1.96378
161	2008132238	SW_2008132_228	228	2008-08-26	2008132	79.48	0.1533	1.92879
162	2008132241	SW_2008132_231	231	2008-08-26	2008132	83.38	0.1284	1.53994
163	2008132242	SW_2008132_232	232	2008-08-26	2008132	54.5	0.0869	1.5945
164	2008132244	SW_2008132_234	234	2008-08-26	2008132	66.35	0.0991	1.49359
165	2008132245	SW_2008132_235	235	2008-08-26	2008132	10.93	0.0202	1.84812
166	2008132251	SW_2008132_241	241	2008-08-26	2008132	41.66	0.0713	1.71147
167	2008132252	SW_2008132_242	242	2008-08-26	2008132	58.21	0.1096	1.88284
168	2008132257	SW_2008132_247	247	2008-08-26	2008132	57.81	0.0862	1.49109
169	2008132258	SW_2008132_248	248	2008-08-26	2008132	61.15	0.1155	1.8888
170	2008132261	SW_2008132_251	251	2008-08-26	2008132	26.9	0.0635	2.36059
171	2008132263	SW_2008132_253	253	2008-08-26	2008132	35.6	0.0669	1.87921
172	2008132265	SW_2008132_255	255	2008-08-26	2008132	38.93	0.0848	2.17827
173	2008132266	SW_2008132_256	256	2008-08-26	2008132	66.7	0.1329	1.9925
174	2008132267	SW_2008132_257	257	2008-08-26	2008132	49.55	0.0976	1.96973
175	2008132272	SW_2008132_262	62	2008-07-10	2008132	19.17	0.0305	1.59103
176	2008132276	SW_2008132_266	136	2008-07-15	2008132	28.69	0.0445	1.55106
177	2008132278	SW_2008132_268	138	2008-07-15	2008132	35.41	0.0553	1.56171
178	2008132279	SW_2008132_269	139	2008-07-15	2008132	34.52	0.0609	1.76419
179	2008132280	SW_2008132_270	140	2008-07-15	2008132	28.63	0.0466	1.62766
180	2008132281	SW_2008132_271	217	2008-07-18	2008132	24.49	0.0553	2.25806
181	2008132282	SW_2008132_272	218	2008-07-18	2008132	35.77	0.0833	2.32877
182	2008132283	SW_2008132_273	219	2008-07-18	2008132	16.77	0.0318	1.89624
183	2008132284	SW_2008132_274	220	2008-07-18	2008132	31.49	0.0621	1.97205
184	2008132285	SW_2008132_275	221	2008-07-18	2008132	17.04	0.0307	1.80164
185	2008132286	SW_2008132_276	222	2008-07-18	2008132	28.49	0.0542	1.90242
186	2008132287	SW_2008132_277	223	2008-07-18	2008132	30.26	0.072	2.37938
187	2008132294	SW_2008132_284	337	2008-08-07	2008132	43.59	0.071	1.62881
188	2008132306	SW_2008132_296	489	2008-08-07	2008132	20.59	0.0469	2.2778
189	2008132313	SW_2008132_303	636	2008-08-11	2008132	56.54	0.0843	1.49098
190	2008132324	SW_2008132_314	977	2008-10-20	2008132	99.04	0.1927	1.94568
191	2008132328	SW_2008132_318	981	2008-10-20	2008132	210.73	0.3266	1.54985
192	2008132335	SW_2008132_325	988	2008-10-20	2008132	185.4	0.2855	1.53991
193	2008132024	SW_2008132_014	14	2008-08-25	2008132	55.07	0.077	1.39822
194	2008132034	SW_2008132_024	24	2008-08-25	2008132	56.5	0.0781	1.3823
195	2008132035	SW_2008132_025	25	2008-08-25	2008132	20.67	0.0297	1.43687
196	2008132110	SW_2008132_100	100	2008-08-25	2008132	74.59	0.1081	1.44926
	Excluded Samples
	N.A.	SW_2008132_006	6	2008-08-25	2008132	80.68	0.1166	1.44522
	N.A.	SW_2008132_008	8	2008-08-25	2008132	70.54	0.0844	1.19648
	N.A.	SW_2008132_009	9	2008-08-25	2008132	62.45	0.0813	1.30184
	N.A.	SW_2008132_010	10	2008-08-25	2008132	62.46	0.0749	1.19917
	N.A.	SW_2008132_013	13	2008-08-25	2008132	70.18	0.0918	1.30806
	N.A.	SW_2008132_016	16	2008-08-25	2008132	54.9	0.0656	1.1949
	N.A.	SW_2008132_022	22	2008-08-25	2008132	78.5	0.0884	1.12611
	N.A.	SW_2008132_030	30	2008-08-25	2008132	86.7	0.1076	1.24106
	N.A.	SW_2008132_033	33	2008-08-25	2008132	30.89	0.0348	1.12658
	N.A.	SW_2008132_034	34	2008-08-25	2008132	73.72	0.086	1.16658
	N.A.	SW_2008132_035	35	2008-08-25	2008132	39.44	0.0499	1.26521
	N.A.	SW_2008132_039	39	2008-08-25	2008132	63.22	0.0904	1.42993
	N.A.	SW_2008132_041	41	2008-08-25	2008132	61.65	0.0866	1.4047
	N.A.	SW_2008132_046	46	2008-08-25	2008132	74.78	0.0903	1.20754
	N.A.	SW_2008132_050	50	2008-08-25	2008132	83.74	0.0952	1.13685
	N.A.	SW_2008132_052	52	2008-08-25	2008132	83.54	0.1046	1.25209
	N.A.	SW_2008132_054	54	2008-08-25	2008132	83.9	0.1099	1.30989
	N.A.	SW_2008132_058	58	2008-08-25	2008132	66.43	0.0938	1.41201
	N.A.	SW_2008132_059	59	2008-08-25	2008132	71.92	0.0891	1.23888
	N.A.	SW_2008132_064	64	2008-08-25	2008132	70	0.0938	1.34
	N.A.	SW_2008132_068	68	2008-08-25	2008132	70.4	0.0837	1.18892
	N.A.	SW_2008132_070	70	2008-08-25	2008132	63.22	0.0847	1.33977
	N.A.	SW_2008132_072	72	2008-08-25	2008132	73.66	0.0825	1.12001
	N.A.	SW_2008132_073	73	2008-08-25	2008132	52.5	0.0585	1.11429
	N.A.	SW_2008132_075	75	2008-08-25	2008132	84.39	0.1045	1.2383
	N.A.	SW_2008132_080	80	2008-08-25	2008132	97.45	0.1237	1.26937
	N.A.	SW_2008132_081	81	2008-08-25	2008132	79.11	0.0943	1.19201
	N.A.	SW_2008132_082	82	2008-08-25	2008132	67.38	0.0851	1.26299
	N.A.	SW_2008132_087	87	2008-08-25	2008132	79.18	0.1033	1.30462
	N.A.	SW_2008132_088	88	2008-08-25	2008132	66.42	0.0968	1.45739
	N.A.	SW_2008132_089	89	2008-08-25	2008132	57.13	0.0737	1.29004
	N.A.	SW_2008132_093	93	2008-08-25	2008132	76.89	0.087	1.13149
	N.A.	SW_2008132_094	94	2008-08-25	2008132	68.33	0.0985	1.44153
	N.A.	SW_2008132_095	95	2008-08-25	2008132	80.53	0.1067	1.32497
	N.A.	SW_2008132_097	97	2008-08-25	2008132	55.08	0.0807	1.46514
	N.A.	SW_2008132_099	99	2008-08-25	2008132	57.39	0.0734	1.27897
	N.A.	SW_2008132_101	101	2008-08-25	2008132	65.54	0.0918	1.40067
	N.A.	SW_2008132_106	106	2008-08-26	2008132	68.75	0.0907	1.31927
	N.A.	SW_2008132_108	108	2008-08-26	2008132	80.33	0.1078	1.34196
	N.A.	SW_2008132_109	109	2008-08-26	2008132	26.01	0.0345	1.32641
	N.A.	SW_2008132_110	110	2008-08-26	2008132	73.3	0.1012	1.38063
	N.A.	SW_2008132_111	111	2008-08-26	2008132	80.39	0.0989	1.23025
	N.A.	SW_2008132_112	112	2008-08-26	2008132	67.94	0.0817	1.20253
	N.A.	SW_2008132_114	114	2008-08-26	2008132	67.43	0.0944	1.39997
	N.A.	SW_2008132_116	116	2008-08-26	2008132	51.03	0.0733	1.43641
	N.A.	SW_2008132_117	117	2008-08-26	2008132	39.11	0.0534	1.36538
	N.A.	SW_2008132_121	121	2008-08-26	2008132	72.92	0.1075	1.47422
	N.A.	SW_2008132_125	125	2008-08-26	2008132	50.19	0.0687	1.3688
	N.A.	SW_2008132_126	126	2008-08-26	2008132	54.06	0.066	1.22087
	N.A.	SW_2008132_130	130	2008-08-26	2008132	80.05	0.1047	1.30793
	N.A.	SW_2008132_131	131	2008-08-26	2008132	61.45	0.0723	1.17657
	N.A.	SW_2008132_132	132	2008-08-26	2008132	48.43	0.07	1.44539
	N.A.	SW_2008132_134	134	2008-08-26	2008132	51.64	0.0696	1.34779
	N.A.	SW_2008132_136	136	2008-08-26	2008132	60.13	0.0825	1.37203
	N.A.	SW_2008132_138	138	2008-08-26	2008132	57.23	0.0689	1.20391
	N.A.	SW_2008132_139	139	2008-08-26	2008132	68.45	0.0938	1.37034
	N.A.	SW_2008132_140	140	2008-08-26	2008132	57.9	0.0851	1.46978
	N.A.	SW_2008132_144	144	2008-08-26	2008132	65.71	0.0976	1.48531
	N.A.	SW_2008132_146	146	2008-08-26	2008132	64.11	0.0867	1.35236
	N.A.	SW_2008132_147	147	2008-08-26	2008132	63.41	0.0878	1.38464
	N.A.	SW_2008132_148	148	2008-08-26	2008132	44.08	0.0652	1.47913
	N.A.	SW_2008132_149	149	2008-08-26	2008132	84.88	0.1096	1.29123
	N.A.	SW_2008132_150	150	2008-08-26	2008132	56.47	0.0806	1.42731
	N.A.	SW_2008132_151	151	2008-08-26	2008132	48.01	0.0622	1.29556
	N.A.	SW_2008132_152	152	2008-08-26	2008132	64.02	0.0784	1.22462
	N.A.	SW_2008132_153	153	2008-08-26	2008132	76.36	0.0913	1.19565
	N.A.	SW_2008132_154	154	2008-08-26	2008132	64.77	0.0839	1.29535
	N.A.	SW_2008132_155	155	2008-08-26	2008132	101.65	0.1476	1.45204
	N.A.	SW_2008132_157	157	2008-08-26	2008132	36.48	0.046	1.26096
	N.A.	SW_2008132_158	158	2008-08-26	2008132	27.02	0.0375	1.38786
	N.A.	SW_2008132_160	160	2008-08-26	2008132	68.91	0.0996	1.44536
	N.A.	SW_2008132_161	161	2008-08-26	2008132	42.03	0.0577	1.37283
	N.A.	SW_2008132_162	162	2008-08-26	2008132	76.36	0.1011	1.32399
	N.A.	SW_2008132_163	163	2008-08-26	2008132	52.15	0.0729	1.39789
	N.A.	SW_2008132_164	164	2008-08-26	2008132	55.24	0.0628	1.13686
	N.A.	SW_2008132_165	165	2008-08-26	2008132	80.38	0.1069	1.32993
	N.A.	SW_2008132_167	167	2008-08-26	2008132	48.4	0.0587	1.21281
	N.A.	SW_2008132_173	173	2008-08-26	2008132	74.07	0.1076	1.45268
	N.A.	SW_2008132_182	182	2008-08-26	2008132	84.31	0.1036	1.2288
	N.A.	SW_2008132_184	184	2008-08-26	2008132	55.21	0.0673	1.21898
	N.A.	SW_2008132_185	185	2008-08-26	2008132	50.05	0.0684	1.36663
	N.A.	SW_2008132_189	189	2008-08-26	2008132	63.85	0.0813	1.2733
	N.A.	SW_2008132_191	191	2008-08-26	2008132	50.61	0.0673	1.32978
	N.A.	SW_2008132_194	194	2008-08-26	2008132	54.58	0.07	1.28252
	N.A.	SW_2008132_196	196	2008-08-26	2008132	92.88	0.1055	1.13587
	N.A.	SW_2008132_197	197	2008-08-26	2008132	57.51	0.067	1.16501
	N.A.	SW_2008132_199	199	2008-08-26	2008132	62.23	0.0863	1.38679
	N.A.	SW_2008132_201	201	2008-08-26	2008132	49.62	0.0729	1.46917
	N.A.	SW_2008132_202	202	2008-08-26	2008132	75.32	0.0897	1.19092
	N.A.	SW_2008132_204	204	2008-08-26	2008132	43.8	0.0596	1.36073
	N.A.	SW_2008132_205	205	2008-08-26	2008132	75.84	0.1125	1.48339
	N.A.	SW_2008132_208	208	2008-08-26	2008132	75.98	0.0974	1.28192
	N.A.	SW_2008132_211	211	2008-08-26	2008132	33.89	0.0495	1.46061
	N.A.	SW_2008132_213	213	2008-08-26	2008132	33.74	0.049	1.45228
	N.A.	SW_2008132_215	215	2008-08-26	2008132	33.29	0.0373	1.12046
	N.A.	SW_2008132_216	216	2008-08-26	2008132	47.37	0.0681	1.43762
	N.A.	SW_2008132_217	217	2008-08-26	2008132	50.48	0.065	1.28764
	N.A.	SW_2008132_218	218	2008-08-26	2008132	76.6	0.1138	1.48564
	N.A.	SW_2008132_227	227	2008-08-26	2008132	68.62	0.0957	1.39464
	N.A.	SW_2008132_229	229	2008-08-26	2008132	45.42	0.0594	1.30779
	N.A.	SW_2008132_230	230	2008-08-26	2008132	76.06	0.0951	1.25033
	N.A.	SW_2008132_236	236	2008-08-26	2008132	93.29	0.1305	1.39886
	N.A.	SW_2008132_237	237	2008-08-26	2008132	94.23	0.124	1.31593
	N.A.	SW_2008132_238	238	2008-08-26	2008132	66.89	0.0945	1.41277
	N.A.	SW_2008132_239	239	2008-08-26	2008132	57.32	0.0843	1.47069
	N.A.	SW_2008132_243	243	2008-08-26	2008132	62.99	0.0878	1.39387
	N.A.	SW_2008132_244	244	2008-08-26	2008132	64.56	0.0807	1.25
	N.A.	SW_2008132_245	245	2008-08-26	2008132	65.26	0.0859	1.31627
	N.A.	SW_2008132_246	246	2008-08-26	2008132	46.6	0.059	1.26609
	N.A.	SW_2008132_249	249	2008-08-26	2008132	74.02	0.0956	1.29154
	N.A.	SW_2008132_250	250	2008-08-26	2008132	76.65	0.0848	1.10633
	N.A.	SW_2008132_252	252	2008-08-26	2008132	73.91	0.1072	1.45041
	N.A.	SW_2008132_254	254	2008-08-26	2008132	63.16	0.075	1.18746
	N.A.	SW_2008132_260	12	2008-07-09	2008132	16.45	0.0191	1.16109
	N.A.	SW_2008132_265	65	2008-07-10	2008132	17.63	0.0238	1.34997
	N.A.	SW_2008132_267	137	2008-07-15	2008132	19.96	0.0295	1.47796
	N.A.	SW_2008132_280	333	2008-08-07	2008132	43.69	0.0573	1.31151
	N.A.	SW_2008132_281	334	2008-08-07	2008132	40.38	0.0593	1.46855
	N.A.	SW_2008132_285	338	2008-08-07	2008132	38.26	0.0487	1.27287
	N.A.	SW_2008132_287	340	2008-08-07	2008132	50.31	0.0608	1.20851
	N.A.	SW_2008132_289	482	2008-08-07	2008132	54.86	0.0675	1.2304
	N.A.	SW_2008132_293	486	2008-08-07	2008132	61.57	0.0827	1.34319
	N.A.	SW_2008132_295	488	2008-08-07	2008132	46.85	0.0526	1.12273
	N.A.	SW_2008132_298	631	2008-08-11	2008132	35.53	0.0455	1.28061
	N.A.	SW_2008132_301	634	2008-08-11	2008132	63.12	0.0766	1.21356
	N.A.	SW_2008132_304	637	2008-08-11	2008132	45.85	0.0561	1.22356
	N.A.	SW_2008132_305	638	2008-08-11	2008132	43	0.0611	1.42093
	N.A.	SW_2008132_310	973	2008-10-20	2008132	239.27	0.2654	1.10921
	N.A.	SW_2008132_311	974	2008-10-20	2008132	192.01	0.2555	1.33066
	N.A.	SW_2008132_319	982	2008-10-20	2008132	221.81	0.2719	1.22582
	N.A.	SW_2008132_321	984	2008-10-20	2008132	266.68	0.3404	1.27644
	1Unique ID assigned in the NCCCWA broodstock database, N.A.= not assigned
	2 DNA extraction ID used for genotyping. SW=spleen weight
	3Date of spleen size sampling
	4Unique family ID assigned in the NCCCWA broodstock database.
	5bw=body weight, g
	6spln wt= spleen weight, g
	7Spleen Index= (spleen wt, g/bwt, g) *1000

## Sheet: Data S3
Supplemental Data S3. Summary of BCWD phenotype data used in QTL analyses. S=spleen size, R=Resistance
	Genotype	Collection	Day of	day of death/
UniqueID1	Designation2	ID3	death4	censoring5	fptank6	bwt,g	Lesions7	Notes
Mortalities
2008132338	SvR_2008132_001	8	4	1	12	4.37	-
2008132339	SvR_2008132_002	17	4	1	5	5.86	-
2008132340	SvR_2008132_003	31	4	1	14	2.72	-
2008132341	SvR_2008132_004	45	5	1	5	4.88	yes
2008132342	SvR_2008132_005	46	5	1	5	6.09	-
2008132343	SvR_2008132_006	47	5	1	5	6.27	-
2008132344	SvR_2008132_007	83	5	1	14	6.92	-
2008132345	SvR_2008132_008	84	5	1	14	5.2	-
2008132346	SvR_2008132_009	85	5	1	14	7.5	yes
2008132347	SvR_2008132_010	86	5	1	14	5.13	yes
2008132348	SvR_2008132_011	119	6	1	5	5.82	yes
2008132349	SvR_2008132_012	120	6	1	5	7.98	-
2008132350	SvR_2008132_013	121	6	1	5	4.51	-
2008132351	SvR_2008132_014	174	6	1	14	6.06	yes
2008132352	SvR_2008132_015	175	6	1	14	6.44	yes
2008132353	SvR_2008132_016	176	6	1	14	2.66	yes
2008132354	SvR_2008132_017	187	6	1	12	6.97	yes
2008132355	SvR_2008132_018	202	7	1	5	4.39	-
2008132356	SvR_2008132_019	259	7	1	14	4.5	-
2008132357	SvR_2008132_020	260	7	1	14	3.71	-
2008132358	SvR_2008132_021	261	7	1	14	3.87	yes
2008132359	SvR_2008132_022	262	7	1	14	6.77	yes
2008132360	SvR_2008132_023	263	7	1	14	6.33	yes
2008132361	SvR_2008132_024	280	7	1	12	5.09	yes	F. psychrophilum cultured
2008132362	SvR_2008132_025	281	7	1	12	4.38	yes	F. psychrophilum cultured
2008132363	SvR_2008132_026	282	7	1	12	6.3	yes
2008132364	SvR_2008132_027	328	8	1	14	4.84	yes
2008132365	SvR_2008132_028	329	8	1	14	4.51	yes
2008132366	SvR_2008132_029	410	9	1	5	3.94	-
2008132367	SvR_2008132_030	456	9	1	14	6.23	-
2008132368	SvR_2008132_031	457	9	1	14	6.01	yes
2008132369	SvR_2008132_032	480	9	1	12	4.59	yes
2008132370	SvR_2008132_033	492	10	1	5	6.22	yes
2008132371	SvR_2008132_034	535	10	1	14	4.91	yes
2008132372	SvR_2008132_035	536	10	1	14	3.13	-
2008132373	SvR_2008132_036	537	10	1	14	2.64	yes
2008132374	SvR_2008132_037	612	11	1	12	3.62	-
2008132375	SvR_2008132_038	663	13	1	5	4.13	yes
2008132376	SvR_2008132_039	707	14	1	5	4.82	yes
2008132377	SvR_2008132_040	749	15	1	14	3.19	-
2008132378	SvR_2008132_041	758	15	1	12	5.16	yes
2008132379	SvR_2008132_042	759	15	1	12	3.4	-
2008132380	SvR_2008132_043	795	17	1	12	4.96	-
2008132381	SvR_2008132_044	796	17	1	12	5.13	-
Live at end of challenge, genotyped
2008132382	SvR_2008132_045	935	22	0	5	4.08	-
2008132383	SvR_2008132_046	936	22	0	5	4.13	-
2008132384	SvR_2008132_047	937	22	0	5	3.66	-
2008132385	SvR_2008132_048	938	22	0	5	7.18	-
2008132386	SvR_2008132_049	939	22	0	5	3.9	-
2008132387	SvR_2008132_050	940	22	0	5	5.78	-
2008132388	SvR_2008132_051	941	22	0	5	5.74	-
2008132389	SvR_2008132_052	942	22	0	5	4.59	-
2008132390	SvR_2008132_053	943	22	0	5	4.55	-
2008132391	SvR_2008132_054	944	22	0	5	2.42	-
2008132392	SvR_2008132_055	945	22	0	5	4.61	-
2008132393	SvR_2008132_056	946	22	0	5	4.01	-
2008132394	SvR_2008132_057	947	22	0	5	6.29	-
2008132395	SvR_2008132_058	948	22	0	5	6.09	-
2008132396	SvR_2008132_059	949	22	0	5	6.25	-
2008132397	SvR_2008132_060	950	22	0	5	3.93	-
2008132398	SvR_2008132_061	951	22	0	5	4.73	-
2008132399	SvR_2008132_062	952	22	0	5	4.92	-
2008132400	SvR_2008132_073	1389	22	0	14	3.18	-
2008132401	SvR_2008132_074	1390	22	0	14	4.51	-
2008132402	SvR_2008132_075	1391	22	0	14	6.11	-
2008132403	SvR_2008132_076	1392	22	0	14	7.29	-
2008132404	SvR_2008132_077	1393	22	0	14	6.43	-
2008132405	SvR_2008132_078	1394	22	0	14	3.67	-
2008132406	SvR_2008132_079	1395	22	0	14	3.61	-
2008132407	SvR_2008132_080	1396	22	0	14	5.51	-
2008132408	SvR_2008132_081	1397	22	0	14	5.38	-
2008132409	SvR_2008132_082	1398	22	0	14	3.78	-
2008132410	SvR_2008132_083	1399	22	0	14	4.8	-
2008132411	SvR_2008132_084	1400	22	0	14	4.43	-
2008132412	SvR_2008132_085	1401	22	0	14	4.7	-
2008132413	SvR_2008132_086	1402	22	0	14	4.79	-
2008132414	SvR_2008132_087	1403	22	0	14	1.85	-
2008132415	SvR_2008132_088	1404	22	0	14	5.22	-
2008132416	SvR_2008132_089	1405	22	0	14	3.92	-
2008132417	SvR_2008132_092	1695	22	0	12	3.1	-
2008132418	SvR_2008132_093	1696	22	0	12	4.99	-
2008132419	SvR_2008132_094	1697	22	0	12	2.79	-
2008132420	SvR_2008132_095	1698	22	0	12	5.97	-
2008132421	SvR_2008132_096	1699	22	0	12	2.99	-
2008132422	SvR_2008132_097	1700	22	0	12	5.99	-
2008132423	SvR_2008132_098	1701	22	0	12	5.77	-
2008132424	SvR_2008132_099	1702	22	0	12	4.12	-
2008132425	SvR_2008132_100	1703	22	0	12	6.57	-
2008132426	SvR_2008132_101	1704	22	0	12	4.88	-
2008132427	SvR_2008132_102	1705	22	0	12	3.72	-
2008132428	SvR_2008132_103	1706	22	0	12	5.4	-
2008132429	SvR_2008132_104	1707	22	0	12	6.47	-
2008132430	SvR_2008132_105	1708	22	0	12	3.01	-
2008132431	SvR_2008132_106	1709	22	0	12	5.17	-
2008132432	SvR_2008132_107	1710	22	0	12	6.88	-
2008132433	SvR_2008132_108	1711	22	0	12	5.41	-
Live at end of challenge, not genotyped
N.A.	Not Assigned	953	22	0	5	4.17	-
N.A.	Not Assigned	954	22	0	5	3.38	-
N.A.	Not Assigned	955	22	0	5	2.74	-
N.A.	Not Assigned	956	22	0	5	4.59	-
N.A.	Not Assigned	957	22	0	5	6.57	-
N.A.	Not Assigned	958	22	0	5	6.01	-
N.A.	Not Assigned	959	22	0	5	2.74	-
N.A.	Not Assigned	960	22	0	5	5.08	-
N.A.	Not Assigned	961	22	0	5	4.3	-
N.A.	Not Assigned	962	22	0	5	2.95	-
N.A.	Not Assigned	1406	22	0	14	5.33	-
N.A.	Not Assigned	1407	22	0	14	3.67	-
N.A.	Not Assigned	1712	22	0	12	2.97	-
N.A.	Not Assigned	1713	22	0	12	3.77	-
N.A.	Not Assigned	1714	22	0	12	6.17	-
N.A.	Not Assigned	1715	22	0	12	3.11	-
N.A.	Not Assigned	1716	22	0	12	6.41	-
N.A.	Not Assigned	1717	22	0	12	2.98	-
N.A.	Not Assigned	1718	22	0	12	2.89	-
N.A.	Not Assigned	1719	22	0	12	6.32	-
N.A.	Not Assigned	1720	22	0	12	3.41	-
N.A.	Not Assigned	1721	22	0	12	4.71	-
N.A.	Not Assigned	1722	22	0	12	5.27	-
N.A.	Not Assigned	1723	22	0	12	2.79	-
1Unique ID assigned in the NCCCWA broodstock database, N.A.= not assigned
2 DNA extraction ID used for genotyping. SvR=Susceptible vs Resistant
3Family 2008132 was challenged as part of Challenge Experiment #4 and additional meta data is included in Supplemental Table 1.
4Day of death post-challenge or censoring on day 22 (alive).
5Binary survival coded as 0 (death) or 100 (alive on day >21 post-challenge).
6Challenge tank.
7Qualitative assessment of the presence or absence of a lesion at the injection site.

## Sheet: Data S4
Supplemental Data S4. Combined genetic map for SI and BCWD QTL
maps listing Omy chr, markers, recombination and chromosome
location in relative distance, cM.
Omy	Marker	Theta	Kos	cM
1	Ssa20_19NUIG	0.1	10.1	0
1	OMM1205	0.035	3.6	10.1
1	OMM1302	0.104	10.6	13.7
1	OMM4031	0.021	2.1	24.3
1	OMY1032UW	0.008	0.8	26.4
1	OMM1152	0.147	15.1	27.2
1	OMM1355	0.028	2.8	42.3
1	OMM1610b			45.1
2	OMM1016b	0.066	6.7	0
2	OMM1391a	0.063	6.3	6.7
2	OMM1131	0.089	9	13
2	OMM1391b	0.068	6.9	22
2	OMM3080	0	0.1	28.9
2	OMM5062b	0.053	5.3	29
2	OMM4071b	0.102	10.3	34.2
2	OMM1603	0.069	6.9	44.5
2	OMM5203	0.23	24.8	51.4
2	OMM1573	0.126	12.9	76.3
2	OMM1228			89.1
3	OMM1016a	0.171	17.8	0
3	OMM5121	0.02	2	17.8
3	OMM1263	0.018	1.8	19.9
3	OMM5062a	0.04	4	21.7
3	OMM4071a	0.111	11.3	25.7
3	OMM5204	0.024	2.4	37
3	OMM5324	0.051	5.1	39.4
3	OMM5164	0.03	3	44.4
3	OMM4025	0.005	0.5	47.5
3	OMM1080	0.076	7.7	48
3	OMM5005	0	0.1	55.7
3	OMM3120	0.016	1.6	55.8
3	OMM1085	0.174	18.2	57.3
3	OMM1645			75.5
4	OMM1194	0.261	28.9	0
4	OMM1211	0.12	12.3	28.9
4	BX087219	0.031	3.1	41.2
4	OMM1298	0.013	1.3	44.3
4	OMM1170	0.027	2.7	45.6
4	OMY4DIAS	0	0.1	48.3
4	OMM1604	0.046	4.6	48.4
4	OMM1449	0.199	21.1	52.8
4	OMYD_AlnTUF	0.144	14.9	74
4	OMM1408			88.8
5	OMM1075	0.167	17.4	0
5	OMM1636	0.161	16.7	17.4
5	OMM1516	0.006	0.6	34.1
5	OMM1508	0.189	19.9	34.6
5	OMM3111	0.016	1.6	54.5
5	OMM1439	0.057	5.7	56.1
5	OMM5213	0	0.1	61.9
5	OMM5035	0.127	13	62
5	OMM1660	0.239	26	74.8
5	OMM5025	0.01	1	100.8
5	OMM1774			101.8
6	OMM5306	0.155	16	0
6	OMM5254	0.127	13	16
6	OMM1749	0.043	4.4	29
6	OMY1225UW	0.066	6.6	33.4
6	OMM1753	0.111	11.3	40
6	OMM1628	0.04	4	51.3
6	OMM1214	0	0.1	55.3
6	ONE10ASC	0	0.1	55.4
6	OMY1002UW	0.02	2	55.5
6	OMM1465	0.089	9	57.3
6	OMY1189a			66.2
7	OMM1277	0	0.1	0
7	OMM5255	0.054	5.4	0.1
7	OMM1030	0.054	5.4	5.4
7	OMM1226a	0.082	8.2	10.9
7	OMM5233	0	0.1	19.1
7	OMM3056	0	0.1	19.2
7	OMM1158	0.003	0.3	19.3
7	OMM3121	0.02	2	19.4
7	OMM1513	0	0.1	21.4
7	OMM1236	0.01	1	21.5
7	OMM1345	0.3	34.7	22.4
7	OMM1155	0.021	2.1	57.1
7	OMM1234	0.165	17.1	59.1
7	OMM1740	0.113	11.5	76.3
7	OMM1056	0.036	3.6	87.8
7	OMM1662	0.095	9.6	91.4
7	OMM1557			101
8	CR371139	0.036	3.6	0
8	OMM1069	0.151	15.6	3.6
8	OMM1459	0.079	8	19.2
8	OMM1097	0.042	4.2	27.2
8	OMM1579	0.145	14.9	31.4
8	OMM1055	0	0.1	46.3
8	OMM5058	0.025	2.5	46.4
8	OMM1109	0.109	11	48.8
8	OMM1295	0.11	11.2	59.8
8	OMM1265	0.003	0.3	71
8	OMM5167	0.071	7.2	71.3
8	OMM5176	0.003	0.3	78.5
8	BX870052			78.8
9	BX310634	0.091	9.2	0
9	BX082639	0.203	21.6	9.2
9	OMM5126b	0.011	1.1	30.7
9	OMM1089	0.035	3.5	31.9
9	OMM5090	0.008	0.8	35.4
9	OMM5179	0.052	5.2	36.2
9	OMY1090UW	0.133	13.7	41.4
9	BX863758	0.174	18.2	55.1
9	OMM1367	0.003	0.3	73.3
9	OMYFGT2TUF	0.002	0.2	73.6
9	OMM1309	0.01	1	73.8
9	OMM1491	0.133	13.6	74.8
9	OMM1060	0.008	0.8	88.5
9	CA061915			89.3
10	OMM1257	0.051	5.1	0
10	OMM5267	0.014	1.4	5.1
10	OMY1000UW	0.082	8.3	6.5
10	OMM5195	0.129	13.2	14.8
10	OMM1332	0.014	1.4	28
10	OMM1107	0.004	0.4	29.5
10	OMM1448	0.068	6.9	29.9
10	BHMS373	0.063	6.4	36.7
10	OMM3102	0.039	3.9	43.1
10	OMM5108	0.046	4.6	47
10	OMM1544	0.038	3.8	51.6
10	OMM1426	0.029	2.9	55.4
10	OMM5312	0	0.1	58.3
10	OMM1134b	0.118	12	58.4
10	OMM1412a	0.058	5.8	70.3
10	OMY120INRAa	0.058	5.8	76.1
10	OMY1177a	0.17	17.7	81.9
10	BX873975b			99.6
11	OMM3093	0.117	11.9	0
11	OMM1433	0.031	3.1	11.9
11	OMM1619	0.005	0.5	15
11	OMM3099	0	0.1	15.5
11	OMM5018	0.005	0.5	15.6
11	OMM1661	0.064	6.4	16.1
11	OMM1313	0.08	8	22.5
11	OMM5247	0.074	7.4	30.5
11	OMM1333	0.025	2.5	38
11	OMM5156	0	0.1	40.5
11	OMM1418			40.6
12	OMM1002	0.221	23.8	0
12	OMY105INRA	0.023	2.3	23.8
12	OMM1192	0.098	9.9	26.1
12	OMM1130	0.112	11.4	36
12	OMM1462	0.03	3	47.4
12	BX311224	0.053	5.3	50.4
12	OMM1711	0.063	6.4	55.6
12	OMM1368	0.003	0.3	62
12	OMM1341	0.027	2.7	62.3
12	OMM1656	0.012	1.2	65
12	OMY1212UWa	0.006	0.6	66.2
12	OMM5152	0.127	12.9	66.8
12	OMM1200	0.011	1.1	79.8
12	OMM5154a			82.5
13	OMM1361a	0.075	7.6	0
13	OMM1330a	0.172	18	7.6
13	OMY1UoG	0.051	5.1	25.5
13	OMM1670	0.001	0.1	30.7
13	CA041953	0.11	11.2	30.7
13	OMM1369	0.109	11	41.9
13	OMY1212UWb	0.087	8.8	52.9
13	OMM5154b			61.7
14	OMM5143	0.095	9.6	0
14	OMM5153	0.213	22.7	9.6
14	OMM1643	0.032	3.2	32.3
14	OMM3155	0	0.1	35.5
14	OMM1443	0.006	0.6	35.6
14	OMM1467	0.06	6	36.1
14	OMM1038	0.102	10.4	42.1
14	BHMS429	0.04	4	52.5
14	OMM5192	0.078	7.9	56.4
14	OMM1312			64.3
15	OMM1409	0.265	29.5	0
15	OMY207UOG	0.135	13.8	29.5
15	OMM5099	0.017	1.7	43.4
15	OMYRGT17TUF	0.052	5.3	45.1
15	OMY7INRA	0.049	4.9	50.4
15	OMM1764a	0.05	5	55.3
15	OMM1784	0.049	4.9	60.3
15	OMM1220	0.221	23.8	65.2
15	OMM1444b			89
16	OMM1221	0.046	4.6	0
16	OMYRGT6TUFa	0.206	21.9	4.6
16	OMM5133	0.056	5.7	26.5
16	OMYOGT4TUF	0	0.1	32.1
16	SSA289DU	0	0.1	32.2
16	OMM5281	0.119	12.1	32.3
16	OMM1264	0	0.1	44.3
16	OMM1325			44.4
17	OMM1306	0.196	20.7	0
17	OMM1607	0.017	1.7	20.7
17	CA055420	0.184	19.3	22.4
17	OMM5026	0.045	4.5	41.7
17	OMM1315b	0.05	5	46.2
17	OMM3027	0.068	6.8	51.1
17	OMM1201	0.072	7.3	58
17	OMM1712	0.024	2.4	65.3
17	OMM1705	0.021	2.1	67.6
17	CA367675	0.043	4.3	69.8
17	OMM3126	0.014	1.4	74
17	OMM1808	0.081	8.2	75.4
17	OMM1357	0.085	8.6	83.6
17	OMM1330b	0.195	20.6	92.2
17	OMM1361b			112.8
18	OMM1226c	0.017	1.7	0
18	BHMS252	0.294	33.7	1.7
18	SSA119NVH	0	0.1	35.4
18	OMM1746	0	0.1	35.5
18	OMM1606	0.166	17.3	35.6
18	OMM5297	0.03	3	52.7
18	OMM3041	0.039	3.9	55.7
18	OMM1303	0.11	11.1	59.6
18	OMM1352			70.8
19	OMM1125	0.033	3.3	0
19	BX873975a	0.029	2.9	3.3
19	OMM1124a	0.014	1.4	6.2
19	OMY120INRAb	0.02	2	7.5
19	OMM1657	0.011	1.1	9.5
19	OMM1134a	0	0.1	10.6
19	OMM1412b	0.029	2.9	10.7
19	OMM1440	0.058	5.9	13.5
19	OMM1739	0.042	4.2	19.4
19	OMM5216	0.132	13.5	23.6
19	OMM5327	0.009	0.9	37.1
19	OMM3067	0.158	16.4	38
19	OMM1241	0.087	8.8	54.4
19	OMM5182			63.2
20	OMM5044	0.14	14.3	0
20	OMM1076	0.031	3.1	14.3
20	OMM1139	0.1	10.1	17.5
20	OMM1371	0	0.1	27.6
20	OMYRGT6TUFb	0.034	3.4	27.7
20	OMM1360	0.043	4.3	31
20	OMM1135	0.049	4.9	35.2
20	OMM1775			40.1
21	OMM1196	0.082	8.3	0
21	OMM1444c	0.085	8.5	8.3
21	OMM5100	0.063	6.3	16.8
21	OMM1036	0.057	5.8	23.1
21	OMM1566	0	0.1	28.9
21	OMM1191	0.003	0.3	29
21	OMM1764b	0.119	12.1	29.2
21	OMM5298	0.069	7	41.3
21	OMM1256	0.052	5.2	48.3
21	BX887563	0.023	2.3	53.5
21	OMM1261	0.045	4.5	55.8
21	OMM1729			60.3
22	OMM1316	0.113	11.5	0
22	OMM3183	0.049	5	11.5
22	OMM4027	0.041	4.1	16.4
22	BX910798	0.018	1.8	20.6
22	CA359625b	0	0.1	22.4
22	CA359625a	0.003	0.3	22.5
22	OMM1457	0	0.1	22.7
22	OMM1003	0.031	3.1	22.8
22	OMM1625	0.296	34.1	25.8
22	OMM1365			59.9
23	OMM5224	0.195	20.6	0
23	OMM5305	0	0.1	20.6
23	OmyRGT24TUF	0.08	8.1	20.7
23	OMM1421	0.09	9.1	28.7
23	OMM1238	0.066	6.7	37.8
23	OMM1610a			44.5
24	OMM5217	0.05	5	0
24	OMM1093	0.037	3.7	5
24	OMM1563	0.084	8.5	8.7
24	OMM1436	0.013	1.3	17.2
24	OMM1756	0.17	17.7	18.5
24	OMM1288			36.3
25	SSA0035	0.084	8.5	0
25	OMM5138	0.223	24	8.5
25	OMM1054	0.174	18.2	32.5
25	OMM5065	0.014	1.4	50.7
25	OMM1389	0.008	0.8	52.1
25	OMM3144	0.003	0.3	52.9
25	OMM3076	0.006	0.6	53.1
25	OMM1532	0.321	38.1	53.8
25	BX881655	0.115	11.7	91.9
25	OMM3142			103.6
26	OMY1189b	0.037	3.7	0
26	OMM5231a	0.041	4.1	3.7
26	OMM1539b	0.01	1	7.8
26	OMM5231b	0.005	0.5	8.8
26	OMM1311	0.023	2.3	9.4
26	OMY1001UW	0.032	3.2	11.7
26	OMM1512	0.07	7	14.9
26	CA054565	0	0.1	21.9
26	OMM1159	0.047	4.8	21.9
26	OMM4043			26.7
27	OMM4053	0	0.1	0
27	OMM5261	0.019	1.9	0.1
27	OMM1310	0.051	5.1	1.9
27	OMM1209	0.158	16.4	7
27	OMM1315a	0.016	1.6	23.4
27	OMM1084	0.016	1.6	24.9
27	OMM1422			26.5
28	OmyRGT51TUF	0.043	4.3	0
28	OMY1013UW	0.337	40.9	4.3
28	OMM3022	0.043	4.3	45.3
28	OMM5157	0.101	10.2	49.5
28	OMM1327	0.155	16	59.8
28	CR373404			75.8
sex	OMM1772	0	0.1	0
sex	OMM1665	0.037	3.7	0.1
sex	OMM1118	0	0.1	3.7
sex	OMM1405	0.168	17.5	3.8
sex	BX076085	0.13	13.3	21.2
sex	OMYRGT28TUF	0.289	32.9	34.5
sex	OMM1026			67.4
